# Supplementary material for: Dynamic global acetylation remodeling during the yeast heat shock response
Source: Genome Biol. 2026 Jul 17;27:229. doi: 10.1186/s13059-026-04194-9 (PMC13378067; doi:10.1186/s13059-026-04194-9)
Supplement: Supplementary file 4 — Additional file 4: Table S3: Significant dynamic acetyl lysine peptides. [file 13059_2026_4194_MOESM4_ESM.xlsx]

## Sheet: Header Descriptions
Header descriptions for limma output
ID	Gene Identifier (YORF)
Name	Common Name
PTM	Lysine Acetylation Position
PTM Also Matches	Other protein(s) sharing an identical acetylated peptide sequence (ambiguous marks)
Coef.	Average log2 change in acetyl peptide abundance for each heat shock time point relative to the unstressed control, normalized to log2 changes in abundance for the individual protein at the same time point
p.value.	p value calculated from T test
p.value.adj.	Benjamini-Hochberg corrected p-values
F.	F value from ANOVA
F.p.value.	p value calculated from ANOVA

## Sheet: Limma Output
ID	Name	PTM	PTM Also Matches	Coef.time5 - time0	Coef.time10 - time0	Coef.time15 - time0	Coef.time30 - time0	Coef.time45 - time0	Coef.time60 - time0	Coef.time90 - time0	Coef.time120 - time0	Coef.time240 - time0	t.time5 - time0	t.time10 - time0	t.time15 - time0	t.time30 - time0	t.time45 - time0	t.time60 - time0	t.time90 - time0	t.time120 - time0	t.time240 - time0	p.value.time5 - time0	p.value.time10 - time0	p.value.time15 - time0	p.value.time30 - time0	p.value.time45 - time0	p.value.time60 - time0	p.value.time90 - time0	p.value.time120 - time0	p.value.time240 - time0	p.value.adj.time5 - time0	p.value.adj.time10 - time0	p.value.adj.time15 - time0	p.value.adj.time30 - time0	p.value.adj.time45 - time0	p.value.adj.time60 - time0	p.value.adj.time90 - time0	p.value.adj.time120 - time0	p.value.adj.time240 - time0	F	F.p.value
TY1A-DR3	TY1A-DR3	TY1A-DR3_k389Ac		1.12021	0.703986	1.12845	0.941082	0.740922	1.00006	1.43154	1.62811	1.37797	1.62326	1.01134	1.68577	1.32268	0.949354	1.36587	1.91305	2.23604	1.86991	0.12383	0.326721	0.111002	0.204309	0.356389	0.190645	0.073585	0.0397572	0.079679	0.884174	0.904729	0.777457	0.565594	0.618329	0.461117	0.186005	0.143184	0.223983	0.807941	0.615966
TY1A-DR3	TY1A-DR3	TY1A-DR3_k379Ac	TY1A-OL_k379Ac	0.49353	0.268673	0.178601	0.0128789	0.36772	0.224982	1.14216	1.20355	1.64787	1.33048	0.713173	0.610322	0.0069783	0.760857	0.48037	2.72667	2.96438	4.09106	0.201786	0.485886	0.550115	0.994517	0.457675	0.637387	0.01481	0.00903905	0.000832695	0.942458	0.955511	0.921881	0.997905	0.701514	0.822904	0.0636852	0.059939	0.0131941	3.93201	0.00813992
TY1A-OL	TY1A-DR3	TY1A-DR3_k389Ac		1.34417	0.823268	1.06211	1.10176	0.66476	0.955367	1.40507	1.71203	1.10106	2.00864	1.22167	1.64656	1.60464	0.870237	1.34742	1.94032	2.43676	1.52754	0.0615448	0.239312	0.118906	0.127887	0.396883	0.19639	0.0699507	0.0267129	0.145914	0.873442	0.862365	0.78928	0.446177	0.649565	0.466585	0.180135	0.115224	0.328642	0.90999	0.539756
TY1A-OL	TY1A-OL	TY1A-OL_k368Ac		1.33204	0.753997	0.696664	0.651517	0.328605	0.868285	1.52158	1.84797	0.94783	2.28277	1.28407	1.27205	1.08104	0.431242	1.39824	2.42126	3.02326	1.49327	0.0362753	0.217178	0.221313	0.29551	0.671976	0.180892	0.0275556	0.00799006	0.154586	0.815525	0.845813	0.820287	0.630132	0.840255	0.449427	0.0952803	0.0565834	0.340366	1.65528	0.180756
TY1A-OL	TY1A-OL	TY1A-OL_k379Ac	TY1A-DR3_k379Ac	0.358947	0.391288	0.350444	0.240334	0.421898	0.273028	0.814302	0.94552	0.506446	1.02286	1.07087	1.09597	0.617589	0.936833	0.628611	1.95659	2.39121	1.19279	0.321407	0.299925	0.289116	0.54543	0.362601	0.538366	0.0678594	0.0292611	0.250131	0.942458	0.887411	0.837579	0.801815	0.622721	0.76367	0.176602	0.119395	0.447907	0.912711	0.537799
TY1A-OL	TY1A-OL	TY1A-OL_k45Ac		-0.615747	-0.420463	0	-0.0946294	-0.0720879	-0.222717	-0.324466	0.514103	0.537626	-0.988865	-0.687564	0.0966333	-0.174618	-0.241346	-0.435662	-0.682448	0.765976	0.792592	0.331774	0.497769	0.923753	0.862722	0.811165	0.66665	0.500945	0.450537	0.435134	0.949447	0.955511	0.985292	0.956845	0.900412	0.84218	0.658833	0.638116	0.643983	0.706053	0.698058
YAL003W	EFB1	EFB1_k109Ac		0.634292	0.416664	0.640924	0.441852	0.495885	0.588004	0.478861	0.139115	-0.408951	1.9016	1.22941	2.02436	1.25032	1.22553	1.59083	1.14041	0.245437	-1.36385	0.0682734	0.229844	0.0532387	0.222236	0.231278	0.123643	0.264434	0.808031	0.184219	0.873442	0.851242	0.648104	0.575311	0.495911	0.375805	0.427564	0.896855	0.376081	2.11048	0.0659002
YAL003W	EFB1	EFB1_k8Ac		0.309378	0.471329	0.421712	0.556423	0.532595	0.450277	0.283927	0.0591521	-0.399018	0.744346	1.07542	1.07673	1.22608	1.03211	0.923665	0.446211	0.0107191	-1.03461	0.463292	0.291991	0.291416	0.231074	0.311455	0.36409	0.659111	0.991529	0.310309	0.992447	0.887411	0.837579	0.577606	0.579146	0.637698	0.784859	0.994906	0.520598	1.00789	0.458596
YAL003W	EFB1	EFB1_k58Ac		0.0541974	0.244581	0.9356	0.0197467	0.432412	0.135467	-0.176141	0.567527	-0.234446	0.14113	0.465941	1.83438	0.0176738	0.663982	0.17854	-0.482356	0.947379	-0.547159	0.889507	0.647461	0.0850306	0.986115	0.516041	0.860513	0.636006	0.357364	0.591728	0.998384	0.968962	0.730252	0.992075	0.732681	0.943809	0.769826	0.55944	0.770658	0.992907	0.482148
YAL005C	SSA1	SSA1_k69Ac		0.167293	0.732625	0.531535	1.34681	1.7344	1.80562	2.40806	1.91212	2.30814	0.38676	1.51086	1.20296	2.72745	3.39062	3.60533	4.74002	3.79077	4.58347	0.702057	0.142793	0.23975	0.0112403	0.00222133	0.00128591	6.56e-05	0.000797129	9.93e-05	0.992447	0.837666	0.820287	0.173006	0.0414058	0.028162	0.00224695	0.0133429	0.00385275	5.86218	0.000177063
YAL005C	SSA1	SSA1_k497Ac	SSA2_k497Ac, SSA3_k497Ac, SSA4_k497Ac	0.357413	0.530735	0.456109	0.530286	0.934469	1.25365	0.542332	1.12179	0.811097	1.00932	1.43168	1.36675	1.38271	2.29083	3.22975	1.21547	2.8377	1.99166	0.327661	0.171246	0.190374	0.185518	0.0357043	0.00517191	0.241604	0.0117707	0.0635432	0.949447	0.840405	0.820281	0.543277	0.189436	0.071582	0.403495	0.0716456	0.198303	1.76627	0.152828
YAL005C	SSA1	SSA1_k455Ac	SSA2_k455Ac, SSA3_k455Ac, SSA4_k455Ac	0.189105	0.12479	0.183326	0.549621	0.830234	1.079	0.799534	0.943169	0.838653	0.569885	0.357506	0.6507	1.45456	2.04243	2.80488	1.92631	2.39652	2.09436	0.573611	0.723577	0.520906	0.157669	0.0512928	0.00936176	0.06498	0.023975	0.0460449	0.992447	0.968962	0.915626	0.505982	0.229949	0.0990528	0.171533	0.107668	0.162259	1.87335	0.101599
YAL005C	SSA1	SSA1_k325Ac	SSA2_k325Ac	0.0628764	0.72752	-0.0484006	0.232421	0.126173	0.890811	0.206205	-0.191286	-1.01763	0.147996	1.27844	0.016686	0.386405	0.0928574	1.48139	0.210506	-0.427115	-1.87693	0.884172	0.219107	0.986891	0.704225	0.927155	0.157689	0.835898	0.674918	0.0786571	0.998384	0.846717	0.998676	0.894102	0.952371	0.41901	0.90973	0.805022	0.221958	1.686	0.172542
YAL005C	SSA1	SSA1_k243Ac	SSA2_k243Ac	0.368611	0.218122	0.122464	0.407914	0.679412	0.771599	0.399249	0.697411	0.479389	1.4215	0.821643	0.656317	1.44653	2.2063	2.66524	1.14242	2.33864	1.51827	0.166966	0.418695	0.517344	0.159886	0.0363284	0.0130001	0.263613	0.0272519	0.140922	0.921776	0.93417	0.914432	0.510214	0.191113	0.115279	0.427175	0.11576	0.320717	1.34618	0.261874
YAL005C	SSA1	SSA1_k354Ac	SSA2_k354Ac	-0.00434375	0.154583	0.553896	0.493363	0.652792	0.70685	1.57002	1.78651	1.7674	0.0350496	0.317911	1.19797	0.945992	1.13558	1.30799	2.90713	3.39118	3.33899	0.972468	0.754614	0.248162	0.35805	0.272652	0.209132	0.0101872	0.00367442	0.00410429	0.998384	0.969312	0.820287	0.678142	0.544934	0.483524	0.0512749	0.0349188	0.0377852	3.39597	0.0156708
YAL005C	SSA1	SSA1_k322Ac	SSA2_k322Ac	0.0303688	0.283156	0.235803	0.376624	0.461742	0.566614	0.869963	0.951871	0.308493	0.169525	0.937445	0.946619	1.1807	1.25328	1.70073	2.52872	2.89171	0.794438	0.867483	0.362296	0.35774	0.254769	0.227891	0.108106	0.0221938	0.0105199	0.438424	0.998384	0.91856	0.884946	0.598142	0.491246	0.346872	0.0827633	0.0670812	0.647093	1.70324	0.1681
YAL005C	SSA1	SSA1_k54Ac	KAR2_k54Ac, SSA2_k54Ac, SSA3_k54Ac, SSA4_k54Ac, SSB1_k54Ac, SSB2_k54Ac	0.0559251	-0.169183	0.449685	-0.213409	-0.24799	0.27139	-1.26129	-0.860987	-1.19358	0.116498	-0.24051	0.756592	-0.333201	-0.478016	0.346683	-2.00655	-1.36415	-1.87105	0.908147	0.811807	0.456044	0.741634	0.636603	0.731598	0.0552208	0.184124	0.0725456	0.998384	0.975748	0.904922	0.912361	0.821204	0.879716	0.153762	0.366012	0.213174	1.7594	0.125055
YAL005C	SSA1	SSA1_k106Ac	SSA2_k106Ac	-0.82119	-0.221553	-0.158042	-0.293778	-0.968517	0.0120812	-1.34195	-0.44463	-0.361135	-1.71116	-0.457817	-0.214272	-0.650996	-2.23019	-0.0571418	-3.05649	-1.06876	-0.906098	0.106128	0.653164	0.833009	0.524176	0.0402146	0.955131	0.00745168	0.300845	0.378164	0.873442	0.968962	0.980765	0.790288	0.2008	0.98482	0.0431624	0.505372	0.595123	2.0381	0.101725
YAL005C	SSA1	SSA1_k248Ac	SSA2_k248Ac	0.62048	0.697591	0.0114255	0.14891	0.127027	-0.282282	0.457646	0.285508	-0.699938	1.55554	1.7072	0.16802	0.335774	0.131327	-0.776997	0.901577	0.55939	-1.84388	0.139135	0.106876	0.868647	0.741351	0.897134	0.448358	0.38049	0.583547	0.0835693	0.897372	0.791264	0.980765	0.912361	0.944553	0.698131	0.548397	0.734414	0.233139	2.19382	0.0808766
YAL005C	SSA1	SSA1_k420Ac	SSA2_k420Ac, SSA3_k420Ac, SSA4_k420Ac	0.232228	0.227049	0.303979	-0.000839943	-0.298646	-0.336055	-0.503235	-0.673542	-0.820019	0.418272	0.386009	0.59497	-0.0181027	-0.610476	-0.616074	-0.967075	-1.19646	-1.44962	0.681241	0.704512	0.560083	0.985778	0.550015	0.546405	0.347723	0.248736	0.166247	0.992447	0.968962	0.924498	0.992075	0.7593	0.764522	0.516848	0.441963	0.355416	1.045	0.448241
YAL005C	SSA1	SSA1_k316Ac	SSA2_k316Ac	0.0510819	0.0914707	0.0476887	-0.32285	-0.590552	-0.369129	-0.834893	-0.475352	-0.370355	0.302795	0.409909	0.436412	-1.37516	-2.73904	-1.6843	-3.79905	-2.18741	-1.78502	0.764437	0.685205	0.666113	0.180728	0.0109382	0.104001	0.000780203	0.0378261	0.085842	0.998384	0.968962	0.94254	0.537804	0.0990021	0.338924	0.0102611	0.140702	0.238127	4.36812	0.00146531
YAL005C	SSA1	SSA1_k185Ac	SSA2_k185Ac, SSA3_k185Ac, SSA4_k185Ac	-0.0603224	-0.270146	-0.573288	-0.574495	-0.590885	-0.629193	-1.05312	-0.564696	-0.854139	-0.0816762	-0.562756	-1.10534	-1.25416	-1.42358	-1.43281	-2.44164	-1.32796	-1.96502	0.935905	0.581306	0.28516	0.22758	0.173543	0.170927	0.0264529	0.2026	0.0667986	0.998384	0.96265	0.83012	0.575859	0.422528	0.43587	0.0932179	0.387572	0.205416	1.1866	0.365476
YAL012W	CYS3	CYS3_k12Ac		0.229732	-0.0545909	0.542071	-0.29769	0.0163502	0.169696	0.030317	0.493354	-0.0231467	0.397169	-0.073756	0.945829	-0.485256	-0.0889201	0.20638	-0.0863942	0.691916	-0.134089	0.696427	0.942108	0.35813	0.633992	0.930235	0.839066	0.932212	0.498787	0.894984	0.992447	0.99711	0.884946	0.856893	0.954204	0.933714	0.962937	0.671404	0.955014	0.368769	0.933994
YAL012W	CYS3	CYS3_k8Ac		-0.012268	0.0314359	0.286607	-0.430235	-0.534366	-0.951648	-1.14988	-0.96811	-1.2766	0.0183932	0.0723201	0.635222	-0.811821	-1.11914	-1.82565	-2.27654	-1.88478	-2.46734	0.98555	0.943233	0.534154	0.428662	0.279398	0.0863928	0.0367228	0.0775288	0.0251213	0.998458	0.99711	0.921881	0.729965	0.552421	0.308875	0.116079	0.221101	0.113884	2.47692	0.0537843
YAL016W	TPD3	TPD3_k634Ac		-0.290344	-1.19016	-0.167444	0.71575	0.388365	0.418635	0.72137	0.142993	-0.0284438	-0.419539	-1.85024	-0.171269	1.10414	0.493874	0.594453	0.995635	0.138673	-0.141415	0.680333	0.0826039	0.866133	0.285665	0.628024	0.56042	0.334067	0.891418	0.889286	0.992447	0.730174	0.980765	0.62074	0.815749	0.768136	0.503666	0.937055	0.953093	1.42672	0.255468
YAL035W	FUN12	FUN12_k901Ac		-0.0157994	0.453249	-0.0778922	0.202558	0.469603	-0.281454	0.895661	0.323345	0.180242	0.0171204	1.22437	-0.0528324	0.510903	1.05386	-0.850373	2.15248	0.714281	0.314208	0.98655	0.23832	0.958511	0.616311	0.307412	0.407511	0.0467675	0.485219	0.757373	0.998458	0.862365	0.990771	0.846063	0.576838	0.674655	0.13833	0.661351	0.874627	1.38985	0.270066
YAL038W	CDC19	CDC19_k446Ac		0.789194	0.142738	0.667005	-0.0593938	-0.627921	0.658986	-1.20146	0.154758	0.0153779	1.11138	0.20618	0.992993	-0.0952824	-0.959687	0.849486	-1.76217	0.137487	-0.0637522	0.282627	0.83922	0.335314	0.925259	0.351318	0.40799	0.0968961	0.89234	0.949948	0.942458	0.987995	0.871107	0.973688	0.614831	0.674655	0.221627	0.937055	0.977829	1.56139	0.208384
YAL038W	CDC19	CDC19_k233Ac		0.654026	0.884983	0.893743	0.35356	-0.0272253	0.259814	-0.203435	0.347408	-0.179277	1.07476	1.41885	1.51255	0.545726	-0.158908	0.351308	-0.458598	0.465699	-0.383329	0.298228	0.174896	0.149656	0.59269	0.875705	0.729885	0.652615	0.64763	0.706459	0.942458	0.840405	0.797646	0.835033	0.933368	0.879716	0.780178	0.789324	0.845158	1.01526	0.467373
YAL038W	CDC19	CDC19_k240Ac		0.0658282	0.282597	0.0435023	-0.309235	-0.226812	0.143799	-0.776619	-0.0676742	-0.7836	0.13074	0.431069	0.15067	-0.474139	-0.4447	0.155921	-1.2792	-0.181175	-1.25512	0.897591	0.672099	0.882096	0.641728	0.66242	0.878022	0.218845	0.858477	0.227239	0.998384	0.968962	0.980765	0.859332	0.836114	0.952376	0.375272	0.921901	0.421566	0.700436	0.700396
YAL038W	CDC19	CDC19_k394Ac		-0.12196	0.112041	-0.0064536	0.57283	0.164637	-0.211486	0.297415	-0.326204	-0.20789	-0.278864	0.335142	0.14415	1.57354	0.256933	-0.699846	0.593687	-1.06434	-0.754572	0.783878	0.741818	0.88716	0.134918	0.800465	0.493952	0.56092	0.302782	0.461335	0.998384	0.968962	0.980765	0.460034	0.895127	0.731247	0.704378	0.506241	0.665569	1.17694	0.370682
YAL038W	CDC19	CDC19_k281Ac		-0.362943	-0.227704	-0.385652	-0.24638	-0.225097	-0.33076	-0.612075	-0.731118	-0.897117	-1.00576	-0.649175	-0.967254	-0.75736	-0.879302	-1.09085	-2.05818	-2.31882	-2.83114	0.323732	0.521876	0.342262	0.455592	0.387231	0.285272	0.0496471	0.0284644	0.008795	0.942458	0.962634	0.882927	0.742327	0.643057	0.556563	0.143957	0.117445	0.0605614	1.50305	0.198616
YAL038W	CDC19	CDC19_k172Ac		-0.23863	-0.22792	-0.313928	-0.504005	-0.470932	-0.338054	-1.00825	-0.529346	-0.315039	-0.590231	-0.600429	-0.698102	-1.40253	-1.48304	-1.02784	-2.98241	-1.59222	-1.02824	0.560093	0.553379	0.491263	0.172496	0.149994	0.313421	0.00611223	0.12333	0.313235	0.992447	0.962634	0.914432	0.524803	0.396662	0.585038	0.0386409	0.292065	0.523717	1.31087	0.278393
YAL038W	CDC19	CDC19_k474Ac		-0.28549	-0.421999	-0.249268	-0.694023	-0.775513	-0.372967	-1.13697	-0.864641	-0.910007	-0.781073	-1.22898	-0.567518	-2.08943	-2.51693	-1.22164	-3.62611	-2.72682	-2.88383	0.44176	0.230003	0.575193	0.0465216	0.0182865	0.232721	0.00121911	0.0112568	0.00775406	0.992447	0.851242	0.925223	0.31346	0.130126	0.510117	0.012919	0.069843	0.0589781	2.75803	0.0205897
YAL038W	CDC19	CDC19_k466Ac		-0.137951	-0.30692	-0.280038	-0.528111	-0.782646	-0.448703	-1.1994	-0.731286	-0.561646	-0.36935	-0.95485	-0.708788	-1.7183	-2.73061	-1.55607	-4.10043	-2.50797	-1.99054	0.714836	0.348381	0.484716	0.0975403	0.0111571	0.13169	0.000355329	0.0186628	0.0570584	0.997941	0.91856	0.914432	0.400047	0.0990021	0.386414	0.00630602	0.0961198	0.185539	3.05949	0.0121857
YAL038W	CDC19	CDC19_k131Ac		-0.184273	0.242638	-0.335312	-1.19493	-0.976054	-0.667901	-1.2979	-0.457733	-1.12914	-0.238047	0.367936	-0.407426	-1.77052	-1.54091	-1.03822	-2.03192	-0.752384	-1.7499	0.814829	0.717684	0.689028	0.0954532	0.142644	0.314417	0.0588954	0.462613	0.0990494	0.998384	0.968962	0.94377	0.395914	0.387664	0.585346	0.160774	0.646357	0.25823	1.40198	0.265176
YAL038W	CDC19	CDC19_k124Ac		1.30427	0.519146	0.0434643	-0.0752145	-0.64139	-0.736199	-1.28482	-0.635721	-1.09304	2.62842	1.04412	0.201043	-0.169193	-1.41507	-1.53555	-2.71449	-1.3674	-2.28852	0.0181188	0.311763	0.843168	0.86774	0.175984	0.143948	0.0151863	0.190174	0.0358672	0.687338	0.887411	0.980765	0.957693	0.425629	0.404563	0.0644651	0.373004	0.14007	5.27756	0.00188561
YAL038W	CDC19	CDC19_k236Ac		-0.460423	0.388763	-0.226396	-0.140298	-1.15282	-0.832332	-1.85706	-2.10876	-2.35508	-0.647717	0.5862	-0.248928	-0.222429	-1.81166	-1.28766	-2.87097	-3.19757	-3.57283	0.526242	0.56582	0.806545	0.82676	0.0886169	0.215957	0.0109842	0.00553575	0.00249859	0.992447	0.962634	0.977811	0.943313	0.306728	0.492126	0.0531629	0.0453009	0.0261022	4.31736	0.00522213
YAL038W	CDC19	CDC19_k116Ac		-0.00882073	-0.5109	-0.140353	-1.50682	-1.62397	-1.39747	-2.38507	-1.38319	-2.19724	0.0223008	-0.835693	-0.136799	-2.51984	-2.8184	-2.3857	-4.1032	-2.38791	-3.75266	0.98248	0.415484	0.892876	0.0225964	0.0122516	0.0295846	0.000811641	0.0294541	0.0017053	0.998458	0.932938	0.980765	0.227976	0.106004	0.174262	0.0105801	0.119851	0.0207596	4.78538	0.00313199
YAL038W	CDC19	CDC19_k413Ac		-0.654369	-0.689469	-0.842655	-1.19423	-1.35347	-1.49667	-1.39658	-1.54527	-0.71819	-1.41803	-1.52918	-1.7602	-2.7018	-3.19944	-3.44439	-3.32389	-3.58845	-1.75001	0.167968	0.138206	0.0900451	0.011937	0.00358633	0.00193866	0.00262798	0.00134277	0.0918209	0.921776	0.837666	0.735323	0.173006	0.0550278	0.0370411	0.0212693	0.0189007	0.246023	2.71918	0.0220495
YAL038W	CDC19	CDC19_k486Ac		-0.718565	-0.737915	-0.109191	-1.30669	-1.79688	-1.54087	-2.55097	-1.47584	-2.16595	-1.02911	-1.07906	-0.0756596	-1.94622	-2.7632	-2.33457	-3.89596	-2.26155	-3.29264	0.318549	0.296365	0.940616	0.0691854	0.0137347	0.0327483	0.00125822	0.03782	0.00452768	0.942458	0.887411	0.989395	0.355087	0.110658	0.180538	0.0129605	0.140702	0.0394631	3.41119	0.0153722
YAL043C	PTA1	PTA1_k377Ac		-0.589172	-1.63394	-1.60591	-1.8771	-1.91608	-3.1915	-2.60537	-3.15293	-2.10989	-0.841824	-2.41464	-2.29848	-2.80241	-2.95321	-4.79659	-3.9951	-4.76251	-3.22492	0.412141	0.0279228	0.0351696	0.0126646	0.00925251	0.000191187	0.00101993	0.000205063	0.00522504	0.977801	0.651542	0.586135	0.173006	0.0928959	0.00949499	0.0117372	0.00629286	0.0442326	4.78751	0.00312493
YBL002W	HTB2	HTB2_k16Ac	HTB1_k16Ac	0.502122	0.305207	0.286999	0.494056	0.670918	0.631373	0.0487585	-0.0537472	-1.08076	1.1811	0.705019	0.777079	1.08991	1.3473	1.33481	-0.0819209	-0.243541	-2.57381	0.248174	0.487019	0.444072	0.285677	0.189422	0.193421	0.935332	0.809484	0.0160592	0.942458	0.955511	0.904922	0.62074	0.4394	0.46609	0.963905	0.897193	0.0854087	2.82688	0.018245
YBL002W	HTB2	HTB2_k111Ac	HTB1_k111Ac	0.474057	0.291172	-0.680005	0.169524	0.557203	-0.268823	0.650106	-0.339278	0.321619	0.958766	0.577555	-1.2016	0.307837	0.935846	-0.594196	1.09143	-0.760469	0.501682	0.351768	0.571505	0.246789	0.762129	0.363094	0.560588	0.291049	0.4579	0.62264	0.949447	0.962634	0.820287	0.923034	0.622721	0.768136	0.457052	0.642368	0.795073	1.26921	0.323506
YBL002W	HTB2	HTB2_k11Ac	HTB1_k11Ac	-0.518986	-0.381114	-0.42174	-0.447326	-0.412653	-0.392017	-0.707137	-1.1896	-0.649467	-1.18949	-0.893942	-0.871016	-1.09553	-1.16238	-1.03154	-1.89716	-2.97882	-1.7035	0.251389	0.384441	0.39647	0.289306	0.26192	0.317444	0.0757796	0.00876987	0.107579	0.942458	0.91856	0.892171	0.623024	0.531212	0.587128	0.190266	0.059257	0.271911	1.22637	0.344702
YBL002W	HTB2	HTB2_k21Ac	HTB1_k21Ac	0.705337	0.243659	0.203187	0.0918888	0.21037	-0.45089	0.816953	-0.156615	0.320275	1.23235	0.425907	0.442384	0.138406	0.23307	-0.82935	1.23953	-0.35737	0.437584	0.235405	0.67578	0.664061	0.891626	0.818626	0.418959	0.232805	0.725428	0.667466	0.942458	0.968962	0.942481	0.962694	0.906034	0.680116	0.392808	0.841382	0.820682	0.807794	0.616079
YBL002W	HTB2	HTB2_k88Ac	HTB1_k88Ac	-0.17956	-0.244192	-0.310123	-0.437937	-0.612359	-1.0401	-0.644995	-1.0462	-0.901371	-0.407835	-0.612852	-0.653633	-1.16173	-1.77618	-2.79694	-1.89284	-2.85323	-2.49734	0.686709	0.545257	0.519044	0.255821	0.0873193	0.00953992	0.0694754	0.00834341	0.019118	0.992447	0.962634	0.914432	0.598142	0.306241	0.0990528	0.179855	0.0574292	0.0936344	2.17492	0.0586019
YBL002W	HTB2	HTB2_k6Ac		0.921775	0.570384	0.299034	-0.174579	-0.557321	-1.29167	-0.580601	-0.610258	-1.2326	2.07071	1.26824	0.783146	-0.405254	-1.38209	-2.91828	-1.46027	-1.45787	-2.83953	0.0483727	0.215867	0.440563	0.688581	0.178615	0.0071377	0.156103	0.15676	0.00862084	0.818999	0.845813	0.904922	0.886608	0.4292	0.0861614	0.302952	0.330994	0.0605614	5.64443	0.000236549
YBL002W	HTB2	HTB2_k17Ac		-0.431515	-0.403084	-0.530739	-1.07846	-1.47067	-1.79877	-0.800196	-1.35244	-0.178677	-1.05327	-1.01728	-1.21662	-2.80164	-3.97209	-4.72894	-2.27842	-3.6205	-0.619197	0.307675	0.323971	0.241178	0.0126847	0.00107082	0.00021974	0.0365873	0.00225795	0.544397	0.942458	0.900395	0.820287	0.173006	0.0267342	0.00993671	0.115922	0.0259841	0.736726	5.08749	0.00228583
YBL002W	HTB2	HTB2_k82Ac	HTB1_k82Ac	0.00213355	0.194345	-0.614366	-0.878242	-1.75386	-1.90812	-1.45066	-0.912313	-1.58102	0.0408983	0.339104	-0.933336	-1.49036	-3.06425	-3.26599	-2.57637	-1.62167	-2.75613	0.967687	0.737235	0.359169	0.148071	0.0050062	0.00303825	0.0159649	0.116848	0.0105067	0.998384	0.968962	0.884946	0.491355	0.0676961	0.0520389	0.0661094	0.281697	0.0667082	3.69644	0.00420554
YBL002W	HTB2	HTB2_k123Ac	HTB1_k123Ac	-0.0240418	-0.143727	-0.999701	-0.841029	-2.0629	-1.94727	-1.17069	-1.90046	-1.81285	-0.00401855	-0.304205	-2.10749	-1.90496	-4.77952	-4.44466	-2.81047	-4.37484	-4.19566	0.996843	0.764845	0.0509965	0.0746951	0.000198012	0.000396297	0.0124548	0.000458552	0.000667915	0.998458	0.970363	0.630576	0.363207	0.0100577	0.0129721	0.057331	0.0102873	0.012253	7.39413	0.000283905
YBL003C	HTA2	HTA2_k13Ac	HTA1_k13Ac	0.512076	0.356646	0.0049825	0.418303	0.714777	-0.149455	0.557627	-0.15894	-0.707961	0.942054	0.642545	0.111039	0.719566	1.13192	-0.33184	0.833053	-0.376095	-1.35737	0.360002	0.529509	0.912949	0.482045	0.274144	0.744264	0.416928	0.711726	0.193273	0.955471	0.962634	0.984332	0.76146	0.546556	0.887693	0.58267	0.832703	0.385238	1.19196	0.362614
YBL024W	NCL1	NCL1_k56Ac		-0.108363	-0.106554	-0.0185621	-1.13311	-0.687373	-1.52832	-2.42675	-0.806521	-0.291969	-0.146443	-0.167936	0.0670609	-1.94416	-1.29262	-2.66484	-4.27147	-1.46397	-0.601799	0.885379	0.868712	0.947354	0.069452	0.214274	0.0168171	0.0005695	0.162337	0.555637	0.998384	0.993548	0.989395	0.355218	0.474625	0.132938	0.00830568	0.337744	0.745404	3.94812	0.00798684
YBL030C	PET9	PET9_k66Ac		-0.279249	-0.390361	0.00508253	0.0941747	0.306686	0.463016	0.0555467	-0.101701	0.283924	-0.737134	-1.09726	0.180926	0.240931	0.670933	1.21685	-0.0848464	-0.447661	0.636736	0.471583	0.288568	0.858669	0.812631	0.511717	0.241094	0.933423	0.660326	0.533191	0.992447	0.887411	0.980765	0.934893	0.732681	0.517504	0.963513	0.794008	0.729917	0.966324	0.500146
YBL030C	PET9	PET9_k264Ac		-0.21185	0.383557	-0.729331	0.11427	-0.247746	-0.0303809	0.114467	0.267541	0.226453	-0.4002	0.826039	-1.41699	0.219717	-0.676506	-0.145939	0.0619247	0.44993	0.347272	0.694237	0.420781	0.175429	0.828836	0.508264	0.88577	0.95138	0.658723	0.732857	0.992447	0.934858	0.811013	0.944219	0.731126	0.957073	0.972144	0.794008	0.861964	0.81122	0.613443
YBL030C	PET9	PET9_k75Ac		-1.63421	-0.461563	-0.576859	-0.162691	-0.297288	-0.253606	0.42581	-0.732264	1.32629	-3.21523	-0.905084	-1.03493	-0.344797	-0.73811	-0.583158	0.679525	-1.56904	2.52191	0.00533315	0.378685	0.315906	0.734683	0.471006	0.567817	0.506399	0.135963	0.0225018	0.604287	0.91856	0.848733	0.910166	0.71076	0.773809	0.661869	0.304829	0.106235	4.40509	0.0047342
YBL032W	HEK2	HEK2_k82Ac		-1.62969	-0.110765	-0.502201	0.303235	0.991185	1.20142	1.19122	0.499578	1.43178	-3.12532	-0.200197	-0.863654	0.569794	1.78567	2.26054	2.15056	0.865596	2.66339	0.00644703	0.843818	0.400384	0.576634	0.0928842	0.0378951	0.0469414	0.399349	0.0168673	0.665151	0.988032	0.892171	0.825445	0.315684	0.193147	0.138567	0.596594	0.0868727	6.20354	0.000781589
YBL039C	URA7	URA7_k516Ac		-0.573419	-0.966033	-0.944089	-1.65541	-1.55115	-1.53338	-1.99117	-1.86057	-1.2534	-1.59932	-2.78049	-2.57115	-4.83297	-4.71206	-4.56186	-6.02475	-5.55656	-3.81664	0.129067	0.0132526	0.020363	0.000177431	0.000227524	0.000310493	1.68e-05	4.15e-05	0.00148874	0.887532	0.500539	0.542429	0.0163347	0.0111714	0.011155	0.000881935	0.00218136	0.0199602	7.13525	0.00035027
YBL072C	RPS8A	RPS8A_k37Ac		0.379774	0.321243	0.683173	0.724929	0.856509	0.380799	1.23439	0.425902	0.331694	0.703863	0.576089	1.29765	1.2514	1.37219	0.598846	2.01215	0.650473	0.472317	0.491512	0.572472	0.212581	0.228557	0.188706	0.557558	0.0611384	0.524506	0.643	0.992447	0.962634	0.820287	0.575859	0.439122	0.768136	0.164638	0.691597	0.805068	0.673398	0.721869
YBL072C	RPS8A	RPS8A_k26Ac		0.1757	-0.223281	-0.156657	-0.670908	-0.217769	-0.712186	-0.396771	-0.983321	-1.13575	0.618439	-0.673229	-0.308238	-2.12789	-0.907706	-2.34616	-1.50559	-3.24205	-3.74188	0.541626	0.506697	0.760339	0.0429158	0.372307	0.0268038	0.144135	0.00322539	0.000904683	0.992447	0.957156	0.95558	0.307306	0.631417	0.162478	0.28652	0.0318859	0.0141766	4.06774	0.00232813
YBL072C	RPS8A	RPS8A_k135Ac		-0.0646509	-0.504505	-0.555648	-0.400165	-0.584333	-0.820268	-0.528591	-1.32501	-1.01799	-0.105672	-1.23779	-1.24014	-1.02256	-1.63748	-2.14069	-1.52939	-3.43742	-2.69114	0.91714	0.233433	0.232586	0.321543	0.120805	0.047843	0.145459	0.00333104	0.0159333	0.998384	0.853219	0.820287	0.659987	0.360811	0.223963	0.287214	0.0322804	0.0854087	2.25797	0.0736568
YBL072C	RPS8A	RPS8A_k74Ac		-0.611715	-0.657381	-0.573119	-1.05589	-1.19004	-1.57493	-1.86529	-1.32424	-1.52247	-1.31336	-1.4473	-1.14771	-2.37522	-2.81357	-3.59536	-4.3456	-3.07161	-3.53009	0.200449	0.159674	0.261461	0.0251367	0.00917048	0.0013192	0.000186328	0.00491675	0.00155886	0.942458	0.840405	0.820287	0.236914	0.0928959	0.028162	0.00465189	0.0416228	0.0203203	3.67061	0.00438557
YBL075C	SSA3	SSA3_k498Ac	SSA1_k498Ac, SSA2_k498Ac, SSA4_k498Ac	0.0829062	0.508872	0.301065	0.703165	0.654447	1.16435	0.626214	1.0537	1.01174	0.261067	1.28276	0.891463	1.72052	1.44417	2.79456	1.34338	2.48107	2.35815	0.797331	0.217626	0.38573	0.104378	0.167753	0.0128721	0.197666	0.0244362	0.0312517	0.998384	0.845813	0.884946	0.411083	0.418982	0.115141	0.352626	0.109074	0.129308	1.69682	0.16974
YBL075C	SSA3	SSA3_k421Ac	SSA1_k421Ac, SSA2_k421Ac, SSA4_k421Ac	0.944945	0.861937	0.79571	0.925203	1.15924	1.03357	1.61735	0.78895	0.270564	2.22364	1.99958	1.96273	2.10372	2.49789	2.28712	3.52267	1.68884	0.479677	0.0407322	0.0626041	0.0670852	0.0513672	0.0236215	0.0359657	0.00277952	0.110403	0.637869	0.815525	0.658275	0.69553	0.331859	0.149976	0.188781	0.0222512	0.27128	0.803063	1.99265	0.108832
YBL075C	SSA3	SSA3_k456Ac	SSA1_k456Ac, SSA2_k456Ac, SSA4_k456Ac	0.413109	0.407282	0.103942	0.396386	0.572492	0.891336	0.366451	0.972443	0.504138	0.829451	0.79082	0.308532	0.735822	0.952095	1.62435	0.535982	1.74913	0.842518	0.418904	0.440473	0.76161	0.472359	0.355039	0.123596	0.599253	0.099187	0.411765	0.978162	0.937622	0.95558	0.756288	0.618329	0.375805	0.737427	0.252772	0.621781	0.566235	0.805437
YBL075C	SSA3	SSA3_k505Ac	SSA1_k505Ac, SSA2_k505Ac, SSA4_k505Ac	0.0171792	0.0127784	0.318559	0.193892	0.557855	0.749509	0.175565	0.440928	0.142446	0.115399	0.0602255	1.10219	0.537747	1.41986	2.08037	0.264707	1.13144	0.235686	0.909009	0.952433	0.280403	0.595291	0.167437	0.0474092	0.793307	0.26812	0.815509	0.998384	0.99711	0.824418	0.836701	0.418982	0.223111	0.883919	0.467386	0.911506	0.987491	0.473224
YBL075C	SSA3	SSA3_k54Ac	KAR2_k54Ac, SSA1_k54Ac, SSA2_k54Ac, SSA4_k54Ac, SSB1_k54Ac, SSB2_k54Ac	0.284007	-0.0545034	0.464358	0.0102308	0.216405	0.662182	-0.682628	-0.163051	-0.560851	0.609431	-0.0929431	1.03947	0.000113797	0.285839	1.24058	-1.52781	-0.432671	-1.2393	0.547488	0.926656	0.308085	0.99991	0.777249	0.225754	0.138544	0.668794	0.226222	0.992447	0.99711	0.845702	0.99991	0.88272	0.50429	0.282461	0.801051	0.420605	1.58604	0.171176
YBL075C	SSA3	SSA3_k185Ac	SSA1_k185Ac, SSA2_k185Ac, SSA4_k185Ac	-0.0595935	-0.494608	-0.355522	-1.14861	-1.51985	-1.68604	-1.87913	-1.68908	-1.69767	-0.0906334	-1.18138	-0.722024	-2.8121	-3.86492	-4.1857	-4.76682	-4.23098	-4.27015	0.928473	0.248065	0.476675	0.00920271	0.000657553	0.000284006	6.11e-05	0.000252093	0.000227369	0.998384	0.876802	0.910162	0.154041	0.021056	0.011009	0.00223044	0.00728103	0.00671155	7.31082	2.96e-05
YBL076C	ILS1	ILS1_k97Ac		-0.165844	-0.0818453	-0.369278	-0.103397	-0.117325	0.0990344	0.00747079	0.206159	0.434545	-0.471259	-0.24301	-1.02156	-0.372715	-0.623835	0.197805	-0.254857	0.498118	1.22286	0.641356	0.80989	0.31633	0.712358	0.53813	0.844724	0.800823	0.622557	0.232267	0.992447	0.975444	0.848733	0.897127	0.748916	0.936957	0.885595	0.767386	0.427661	0.796944	0.622205
YBL076C	ILS1	ILS1_k109Ac		0.820944	0.0456883	0.0976211	-0.250301	-0.171938	-0.842636	-1.52588	-0.344376	-0.773695	1.56386	0.0991998	0.288626	-0.483101	-0.453849	-1.63472	-2.98793	-0.739565	-1.54982	0.137172	0.922197	0.776528	0.635488	0.655958	0.121386	0.00860425	0.470146	0.140498	0.897372	0.99711	0.963198	0.856893	0.835114	0.37297	0.0469409	0.650258	0.320717	3.12207	0.0222966
YBL092W	RPL32	RPL32_k61Ac		0.326815	0.0240342	-0.207394	-0.395614	-0.475535	-0.505919	-0.689808	-0.609748	-1.06969	0.829235	0.0756198	-0.354908	-0.963996	-1.30255	-1.29395	-1.84095	-1.57771	-2.68828	0.419022	0.940648	0.727237	0.349218	0.210942	0.213825	0.084017	0.133958	0.0160273	0.978162	0.99711	0.947982	0.676965	0.469536	0.490522	0.204896	0.302638	0.0854087	2.20262	0.0798429
YBR009C	HHF1	HHF1_k8Ac		-0.00603359	0.620865	0.502763	0.565434	0.0211294	-0.0223175	1.0448	0.227924	-1.05985	0.0273752	1.06151	0.946852	0.937565	-0.0871864	-0.103132	1.62042	0.293038	-1.89413	0.978495	0.304029	0.357625	0.362236	0.931592	0.919124	0.124442	0.773214	0.0762036	0.998458	0.887411	0.884946	0.682075	0.95493	0.97147	0.262485	0.871418	0.217535	1.87454	0.129847
YBR010W	HHT1	HHT1_k36Ac		-0.157589	-0.640031	-0.271511	-0.0403957	0.622305	0.3234	0.737057	0.138058	0.642519	-0.303943	-1.41982	-0.479493	-0.113565	1.23412	0.639223	1.46405	0.187925	1.30386	0.763572	0.167449	0.635566	0.910448	0.228114	0.528228	0.155075	0.852383	0.203622	0.998384	0.840405	0.935978	0.969867	0.491246	0.758442	0.302151	0.920499	0.39674	1.67341	0.14619
YBR010W	HHT1	HHT1_k23Ac		0.199812	-0.0425078	-0.3031	0.170386	0.532314	0.228945	0.579575	-0.0817325	-0.143857	0.743041	-0.116146	-0.820148	0.536094	1.53772	0.636386	1.65449	-0.455441	-0.688577	0.464068	0.908422	0.419531	0.596416	0.136107	0.530046	0.10996	0.652544	0.497142	0.992447	0.99711	0.903464	0.837054	0.375922	0.759492	0.243932	0.791109	0.693456	1.51058	0.195968
YBR010W	HHT1	HHT1_k121Ac		0.592506	0.319314	0.292812	0.511325	0.445697	0.181529	0.462848	0.168281	-0.565634	2.05504	1.09349	1.17272	1.67529	1.24667	0.477255	1.26267	0.380769	-2.09785	0.0499714	0.284129	0.251462	0.105774	0.22355	0.637137	0.21783	0.706444	0.0457093	0.819191	0.887411	0.820287	0.411083	0.486395	0.822904	0.374841	0.829158	0.162211	2.72078	0.0219875
YBR010W	HHT1	HHT1_k56Ac		0.238157	0.200661	-0.118557	0.260303	0.584781	-0.417439	0.625027	-0.563341	-0.275488	0.789514	0.632023	-0.18361	0.758366	1.55238	-1.38315	1.63692	-1.87286	-1.023	0.436899	0.532849	0.855733	0.455	0.132569	0.178293	0.113605	0.0722875	0.315662	0.992447	0.962634	0.980765	0.742327	0.371949	0.444631	0.249761	0.212267	0.524796	2.91245	0.0157134
YBR010W	HHT1	HHT1_k27Ac		-0.324876	-0.858589	-0.953488	-0.588849	-0.59948	-0.451028	-0.854319	-1.40128	-0.667313	-1.01434	-2.85164	-3.00146	-2.00777	-2.25319	-1.64165	-3.14879	-4.87899	-2.44422	0.319697	0.00837521	0.00583573	0.0550829	0.032839	0.112613	0.00406585	4.54e-05	0.0215508	0.942458	0.460939	0.307001	0.334672	0.179155	0.354443	0.0282948	0.00220095	0.102732	3.47708	0.00602402
YBR010W	HHT1	HHT1_k14Ac		0.501934	0.28849	-0.284925	-0.0609361	-0.271975	-0.654422	-0.0902284	-1.02818	-2.32308	1.11921	0.632621	-0.484527	-0.151831	-0.736076	-1.48006	-0.374416	-2.31144	-5.09237	0.279371	0.535809	0.634498	0.881195	0.472209	0.158042	0.712951	0.0342819	0.000104623	0.942458	0.962634	0.935978	0.95995	0.71076	0.41901	0.821116	0.13192	0.00385275	6.26105	0.000742122
YBR010W	HHT1	HHT1_k42Ac		-0.700129	-0.131878	-0.44523	-0.637995	-1.35075	-1.30253	-0.716277	-0.857711	-1.20969	-1.33977	-0.245234	-0.76533	-1.28105	-2.81345	-2.65095	-1.58391	-1.80266	-2.51323	0.19881	0.809355	0.455081	0.218213	0.012378	0.0173027	0.13254	0.0900751	0.0229005	0.942458	0.975444	0.904922	0.575004	0.106004	0.133829	0.274525	0.240844	0.106412	1.91398	0.122393
YBR011C	IPP1	IPP1_k74Ac		-0.765713	-0.737779	-0.770438	-0.323977	-0.145409	-0.0140751	-1.45113	-0.626461	-0.476817	-1.56812	-1.53967	-1.50267	-0.704788	-0.46017	-0.111441	-3.24026	-1.43602	-1.13631	0.136178	0.142943	0.152165	0.490951	0.65151	0.912636	0.00505826	0.170026	0.272357	0.89549	0.837666	0.797646	0.761967	0.832587	0.969223	0.0332626	0.348813	0.474259	1.77188	0.151541
YBR025C	OLA1	OLA1_k169Ac		0.722734	0.694438	0.55025	0.441023	0.849973	0.541858	0.72864	0.172633	0.153617	1.63367	1.53993	1.33383	0.944811	1.70434	1.10324	1.41116	0.259326	0.201073	0.121609	0.14288	0.20071	0.358635	0.107417	0.286041	0.177114	0.79865	0.843144	0.882415	0.837666	0.820281	0.678142	0.335683	0.556895	0.328989	0.888529	0.927786	0.815226	0.610365
YBR025C	OLA1	OLA1_k72Ac		0.103891	-0.21402	0.085866	-0.174244	-0.33118	-0.0634839	-0.157445	-0.0710299	-0.308965	0.345997	-0.565672	0.394621	-0.50586	-1.10803	-0.280459	-0.665384	-0.343992	-1.01735	0.733798	0.579368	0.69827	0.619768	0.28403	0.782676	0.515167	0.735277	0.323939	0.998384	0.96265	0.94377	0.846863	0.556352	0.906353	0.667407	0.846143	0.533738	0.522317	0.837927
YBR025C	OLA1	OLA1_k78Ac		-0.28827	-0.528955	-0.178179	-0.515695	-0.438452	-0.732076	-0.824223	-0.460424	0.0205173	-0.655045	-1.28328	-0.295929	-1.29488	-1.2588	-1.89808	-2.23915	-1.26762	-0.101959	0.518149	0.210631	0.769618	0.206658	0.219204	0.0687552	0.0338511	0.216084	0.919565	0.992447	0.845813	0.959904	0.567439	0.481204	0.27372	0.110072	0.404951	0.962982	1.12452	0.380892
YBR025C	OLA1	OLA1_k195Ac		-0.169815	-0.281369	-1.07303	-0.921689	-0.806224	-1.47131	-1.95359	-1.77018	-1.68122	-0.278489	-0.516277	-1.91554	-1.75859	-1.65881	-2.84977	-3.84741	-3.44326	-3.28962	0.78416	0.612636	0.0732458	0.0975196	0.116387	0.011479	0.00139463	0.00329004	0.00455678	0.998384	0.96265	0.709809	0.400047	0.35187	0.107932	0.0138347	0.0320942	0.0394831	3.8241	0.00925377
YBR031W	RPL4A	RPL4A_k217Ac	RPL4B_k217Ac	0.209832	-0.167823	0.229175	0.193027	-0.0124725	0.107487	-0.000620448	-0.579939	-0.128811	0.543173	-0.374537	0.672121	0.427964	-0.199495	0.160853	-0.200694	-1.4846	-0.446413	0.594406	0.712862	0.510979	0.674312	0.844358	0.874198	0.843436	0.156846	0.661208	0.992447	0.968962	0.914432	0.878078	0.920606	0.951197	0.915535	0.330994	0.815789	0.777378	0.639674
YBR031W	RPL4A	RPL4A_k342Ac	RPL4B_k342Ac	0.504555	0.190102	0.119517	0.426894	0.199333	0.0808129	0.0606412	0.917436	0.205311	1.53876	0.578054	0.518512	1.21722	0.369701	0.122832	-0.0715263	2.52095	0.418824	0.143165	0.571176	0.611111	0.240955	0.716394	0.903751	0.943854	0.0225457	0.680845	0.897372	0.962634	0.93565	0.58958	0.862312	0.963958	0.968849	0.103781	0.827463	1.31926	0.300239
YBR031W	RPL4A	RPL4A_k338Ac	RPL4B_k338Ac	0.160498	0.110436	0.486481	0.216657	0.122245	-0.0197561	0.19743	0.0407148	-0.498586	0.525388	0.33992	1.56537	0.593638	0.142255	-0.168235	0.322864	-0.0392773	-1.61146	0.603732	0.736627	0.129495	0.557845	0.887967	0.86769	0.749361	0.968967	0.119062	0.992447	0.968962	0.791429	0.808765	0.941666	0.946572	0.847128	0.980736	0.289881	1.25921	0.304175
YBR031W	RPL4A	RPL4A_k104Ac	RPL4B_k104Ac	0.0496675	-0.0220782	0.205746	-0.16421	-0.50368	-0.0297515	-0.300458	-0.351131	0.114482	0.246162	-0.0488834	0.902799	-0.596916	-1.97318	-0.234519	-1.31987	-1.38806	0.179903	0.807475	0.961383	0.374858	0.555687	0.0591115	0.816405	0.198296	0.176811	0.858613	0.998384	0.997933	0.884946	0.80716	0.246661	0.924339	0.352626	0.358243	0.935456	1.5761	0.174264
YBR031W	RPL4A	RPL4A_k170Ac	RPL4B_k170Ac	0.235393	0.247678	0.394548	-0.157929	-0.288188	-0.187761	-0.517634	-0.49835	-0.745803	0.691059	0.685254	1.21385	-0.450896	-0.968171	-0.607591	-1.61677	-1.48256	-2.16654	0.495606	0.499202	0.235634	0.655774	0.341812	0.548689	0.117906	0.150121	0.0395453	0.992447	0.955511	0.820287	0.868665	0.607345	0.764718	0.255031	0.321875	0.147469	2.49445	0.0328916
YBR031W	RPL4A	RPL4A_k112Ac	RPL4B_k112Ac	0.262054	-0.478612	-1.01298	-1.23846	-1.26595	-0.288635	-1.72681	-1.85432	-1.60015	0.636135	-1.05347	-2.13681	-2.79387	-2.99544	-0.732564	-4.05431	-4.2708	-3.71897	0.533573	0.307585	0.0482024	0.0128906	0.00846994	0.474291	0.000899908	0.000570301	0.00183176	0.992447	0.887411	0.630576	0.174201	0.0891159	0.712889	0.0107769	0.0113347	0.0211283	6.06611	0.000885756
YBR031W	RPL4A	RPL4A_k55Ac	RPL4B_k55Ac	0.129071	-0.240101	0.219822	-0.535356	-0.00846874	-0.297534	-0.183854	-0.213681	-1.49021	0.260289	-0.399599	0.477894	-0.938396	-0.139734	-0.57848	-0.462693	-0.4611	-2.66991	0.796675	0.692691	0.636689	0.356612	0.889939	0.56788	0.647405	0.648532	0.0128596	0.998384	0.968962	0.935978	0.678142	0.942401	0.773809	0.777552	0.789445	0.0739931	1.51848	0.193221
YBR031W	RPL4A	RPL4A_k332Ac	RPL4B_k332Ac	0.580264	0.688085	0.42738	0.481695	0.197984	-0.398912	0.414944	-0.781417	-0.261485	1.49231	1.72358	1.2022	1.16788	0.310147	-1.08404	0.816896	-2.07012	-0.80103	0.154834	0.103812	0.246565	0.259758	0.760404	0.294217	0.425838	0.0547738	0.434706	0.915947	0.78486	0.820287	0.602434	0.87896	0.565772	0.592313	0.173854	0.643983	3.13602	0.0218931
YBR031W	RPL4A	RPL4A_k180Ac	RPL4B_k180Ac	-0.180086	-0.120858	-0.0605611	-0.207418	-0.501645	-0.426918	-0.563746	-0.803506	-0.68462	-0.609621	-0.43667	-0.00990033	-0.8404	-2.21853	-1.79858	-2.50614	-3.31338	-2.88336	0.547364	0.665928	0.992176	0.408288	0.0353876	0.0836168	0.0187404	0.00269821	0.00776273	0.992447	0.968962	0.999023	0.714898	0.188862	0.301881	0.0738092	0.029102	0.0589781	3.02978	0.0128249
YBR031W	RPL4A	RPL4A_k360Ac		0.105034	-0.143625	0.00384274	-0.679555	-0.381911	-0.694684	-0.596546	-0.677528	-0.681374	0.322875	-0.344556	0.156872	-1.74965	-1.15339	-1.86055	-1.72922	-1.85664	-1.88554	0.749353	0.733179	0.876548	0.0918851	0.259166	0.0740681	0.0955376	0.0746413	0.0704917	0.998384	0.968962	0.980765	0.392026	0.528742	0.282648	0.220448	0.215582	0.210617	1.75395	0.126303
YBR031W	RPL4A	RPL4A_k308Ac	RPL4B_k308Ac	-0.0204064	-0.248835	-0.510532	-0.392512	-0.626399	-0.891766	-0.384212	0.177825	0.243471	0.0045489	-0.59595	-1.11886	-0.995614	-1.72864	-2.30067	-1.16041	0.305219	0.448861	0.996426	0.559444	0.279515	0.334077	0.102882	0.0350185	0.262696	0.764086	0.659478	0.998458	0.962634	0.824414	0.664097	0.330883	0.187498	0.426627	0.865768	0.814942	1.64902	0.182475
YBR031W	RPL4A	RPL4A_k314Ac	RPL4B_k314Ac	-1.1464	-1.554	-1.3055	-1.4681	-1.29249	-0.972826	-1.67884	-1.33155	-1.4364	-2.54701	-3.50326	-2.82648	-3.34935	-3.09327	-2.29197	-3.99665	-3.14011	-3.39478	0.0213862	0.00289653	0.012048	0.00401521	0.00689707	0.0356241	0.00101659	0.00624927	0.00364645	0.716987	0.428454	0.498976	0.107535	0.0781491	0.188781	0.0117372	0.0494901	0.0348019	2.43212	0.0573231
YBR084C-A	RPL19A	RPL19A_k146Ac		-0.543335	-0.501965	-0.900547	-0.661172	-0.712809	-0.327029	-0.223411	-0.899818	-0.104576	-1.31123	-1.24349	-2.12013	-1.68933	-1.97676	-0.920448	-0.776388	-2.40107	-0.418969	0.208061	0.231383	0.0497743	0.110307	0.0653459	0.370842	0.448708	0.0286909	0.680741	0.942458	0.853219	0.630576	0.415009	0.261249	0.641893	0.611987	0.118049	0.827463	1.19562	0.36067
YBR084C-A	RPL19A	RPL19A_k60Ac		0.564081	0.326249	-0.237799	-0.400143	-0.0979053	-0.416699	0.187592	-0.258754	-0.0479451	1.80504	1.02838	-0.553529	-1.26318	-0.525417	-1.40216	0.315439	-0.963993	-0.33824	0.0825737	0.313171	0.584594	0.217649	0.603712	0.172605	0.754927	0.343863	0.737878	0.873442	0.887411	0.929784	0.575004	0.798493	0.437593	0.852113	0.545809	0.862614	2.05399	0.0730518
YBR084C-A	RPL19A	RPL19A_k153Ac		-0.248131	-0.549395	-0.632809	-0.616833	-0.545695	-0.510427	-0.93825	-0.52205	-0.661667	-0.614493	-1.47335	-1.56371	-1.70569	-1.68244	-1.494	-2.78398	-1.5681	-1.96844	0.544189	0.15257	0.129886	0.0998946	0.104365	0.147123	0.00983745	0.128857	0.0596822	0.992447	0.837666	0.791429	0.402035	0.332028	0.40517	0.0501404	0.296111	0.191113	1.10779	0.391394
YBR084C-A	RPL19A	RPL19A_k19Ac		-0.419362	-0.31654	-0.432392	-0.690126	-0.390627	-0.691567	-0.138844	-0.382267	-0.116982	-1.19814	-0.931506	-1.12959	-2.11287	-1.3981	-2.20347	-0.675749	-1.3174	-0.539779	0.248098	0.365267	0.275099	0.050473	0.180933	0.0423651	0.508732	0.206035	0.596692	0.942458	0.91856	0.820287	0.327519	0.432654	0.209426	0.663153	0.391599	0.775914	0.91039	0.539469
YBR084C-A	RPL19A	RPL19A_k186Ac		-0.253866	-0.471759	-0.571076	-0.818462	-0.831332	-0.853053	-1.15108	-0.761326	-0.881227	-0.682571	-1.36727	-1.51201	-2.44194	-2.66432	-2.62812	-3.64304	-2.40383	-2.77942	0.500869	0.183157	0.1425	0.0216613	0.013028	0.0141697	0.00116722	0.0235881	0.00994428	0.992447	0.840405	0.797646	0.223126	0.10842	0.120647	0.012642	0.107239	0.0645283	2.41643	0.0378407
YBR084W	MIS1	MIS1_k191Ac		-0.837314	-0.2429	0.294079	-0.150894	0.476322	0.105223	-0.989949	-0.686512	-0.464806	-1.23982	-0.357621	0.535553	-0.245004	0.613863	0.101098	-1.63533	-1.12699	-0.801224	0.232701	0.725244	0.599543	0.80953	0.54783	0.920714	0.121258	0.276165	0.434596	0.942458	0.968962	0.93565	0.934757	0.756992	0.97147	0.258412	0.479622	0.643983	1.16856	0.375254
YBR085W	AAC3	AAC3_k97Ac	PET9_k97Ac	0.282164	-0.130742	0.0492486	-0.13698	0.0965111	0.184425	-0.334537	0.401601	0.153311	0.78393	-0.316611	0.276185	-0.378957	0.0611536	0.37512	-1.08074	0.894188	0.235343	0.444393	0.755582	0.785898	0.70964	0.951985	0.712437	0.295639	0.384314	0.816891	0.992447	0.969488	0.968726	0.897127	0.96909	0.870888	0.462392	0.582459	0.911506	0.673313	0.721936
YBR089C-A	NHP6B	NHP6B_k91Ac		-0.0163114	-0.480724	-0.654763	-0.100308	0.648408	0.134671	0.904925	-0.00611575	0.206716	0.0155902	-1.24233	-1.56764	-0.290222	1.51215	0.251946	2.15352	-0.158907	0.380351	0.987752	0.231799	0.136289	0.775328	0.149756	0.804251	0.0466738	0.875707	0.708626	0.998458	0.853219	0.795451	0.923034	0.396662	0.920711	0.13833	0.931347	0.845872	2.47373	0.0540281
YBR092C	PHO3	PHO3_k67Ac	PHO5_k67Ac	-0.684125	-0.113581	0.0413159	-0.0634295	-0.0727702	0.0928524	0.102881	0.909138	1.45766	-1.0596	-0.169348	0.158991	-0.117831	-0.232986	0.0865951	0.0284204	1.36839	2.23443	0.304869	0.867619	0.875641	0.90765	0.81869	0.932055	0.977674	0.18987	0.0398829	0.942458	0.993548	0.980765	0.969867	0.906034	0.975776	0.986379	0.373004	0.147607	1.68682	0.172327
YBR169C	SSE2	SSE2_k627Ac	SSE1_k627Ac	-0.185254	-0.0329166	0.261321	0.432482	0.773101	0.773027	1.16993	0.932379	0.414078	-0.45423	-0.0699962	0.8898	1.17679	1.95153	2.04608	3.02287	2.44661	0.981295	0.653404	0.944728	0.381671	0.249861	0.0617615	0.0509072	0.00553912	0.0214357	0.335422	0.992447	0.99711	0.884946	0.597668	0.254119	0.232604	0.0359433	0.101631	0.547757	2.687	0.0233404
YBR189W	RPS9B	RPS9B_k154Ac	RPS9A_k154Ac	0.571275	0.616692	0.805694	0.863686	0.692244	0.309668	1.30412	0.816335	1.47208	1.29291	1.36037	1.88144	1.85927	1.34946	0.590138	2.65542	1.65983	3.07185	0.214177	0.192342	0.078007	0.0812496	0.195748	0.56324	0.017145	0.116179	0.00721498	0.942458	0.844311	0.720691	0.37644	0.446342	0.770337	0.0695141	0.281697	0.0563148	1.60373	0.195436
YBR189W	RPS9B	RPS9B_k37Ac	RPS9A_k37Ac	0.183601	0.537012	0.430668	0.161136	0.320945	0.048822	0.329821	0.481306	0.0407352	0.543149	1.43753	1.28939	0.398328	0.654847	0.0265475	0.645644	1.1265	-0.0559102	0.591619	0.162403	0.20853	0.693616	0.518274	0.979022	0.524125	0.270168	0.955838	0.992447	0.840405	0.820287	0.888623	0.732681	0.992131	0.672475	0.4704	0.981458	0.582565	0.799225
YBR189W	RPS9B	RPS9B_k29Ac	RPS9A_k29Ac	-0.0249618	-0.038413	0.369082	-0.282093	-0.462983	-0.22606	-0.875453	-0.540669	-0.582737	-0.00350125	-0.0394728	0.550637	-0.376822	-0.690743	-0.341435	-1.23848	-0.767196	-0.831167	0.997249	0.968996	0.589396	0.711196	0.499505	0.737164	0.233183	0.454002	0.417962	0.998458	0.997933	0.930526	0.897127	0.726317	0.881631	0.392996	0.639802	0.626943	0.545853	0.820702
YBR189W	RPS9B	RPS9B_k115Ac	RPS9A_k115Ac	0.0299254	-0.279924	0.0715162	-0.88059	-1.14602	-0.697368	-1.21687	-0.483179	-1.02573	0.0815756	-0.425498	0.202508	-1.3928	-1.9057	-1.15101	-2.03581	-0.840523	-1.70066	0.935984	0.676072	0.842041	0.182501	0.0745925	0.266433	0.0584631	0.412849	0.108121	0.998384	0.968962	0.980765	0.539463	0.280946	0.542067	0.160525	0.609346	0.272709	1.43629	0.251806
YBR189W	RPS9B	RPS9B_k90Ac	RPS9A_k90Ac	-0.405063	-0.359821	-0.119161	-0.877754	-1.15861	-0.866157	-1.35763	-0.863692	-1.19758	-0.583551	-0.53661	-0.0932354	-1.35352	-1.87706	-1.37942	-2.19928	-1.39947	-1.91995	0.567559	0.598829	0.92686	0.194474	0.0786388	0.186511	0.0427118	0.180529	0.0726501	0.992447	0.96265	0.987334	0.556233	0.289047	0.455409	0.129188	0.363644	0.213174	1.22502	0.345391
YBR189W	RPS9B	RPS9B_k51Ac	RPS9A_k51Ac	-0.529382	-0.309699	-0.763136	-0.437837	-1.61669	-1.27205	-1.49889	-1.155	-0.953663	-0.881109	-0.52453	-1.22512	-0.778384	-2.93529	-2.27743	-2.75211	-2.1012	-1.7645	0.386271	0.60432	0.23143	0.443316	0.0068508	0.0311567	0.0106067	0.0453903	0.0893042	0.966732	0.96265	0.820287	0.740354	0.0781491	0.179976	0.0521765	0.157396	0.242256	1.96417	0.0860722
YBR189W	RPS9B	RPS9B_k65Ac	RPS9A_k65Ac	0.489394	-0.358652	-0.0853456	-0.838106	-1.22529	-1.53362	-1.40482	-1.20822	-1.30125	1.11694	-0.765934	-0.0597017	-1.85184	-2.83372	-3.43259	-3.25263	-2.75631	-2.97589	0.280314	0.454732	0.953123	0.0823623	0.0118682	0.00336538	0.00492772	0.0139317	0.0088239	0.942458	0.940804	0.989395	0.37644	0.104059	0.055699	0.0326427	0.0811119	0.0605614	5.29983	0.00184408
YBR191W	RPL21A	RPL21A_k115Ac	RPL21B_k115Ac	1.56445	1.45519	1.41629	1.93286	1.86284	2.20066	2.25283	1.86242	-0.0642668	2.23485	2.06062	2.07652	2.7081	2.52131	3.04503	3.0532	2.54662	-0.17774	0.03985	0.0557735	0.0541086	0.0153871	0.0225292	0.00763314	0.0075033	0.0214031	0.861131	0.815525	0.658275	0.653295	0.188877	0.146192	0.0864894	0.0431624	0.101631	0.936122	2.68446	0.0402079
YBR191W	RPL21A	RPL21A_k60Ac	RPL21B_k60Ac	0.339595	-0.34909	-0.303533	-1.23203	-0.292514	-0.156089	-0.159923	-0.789963	-0.759902	0.573514	-0.540944	-0.38917	-1.96888	-0.578961	-0.308834	-0.388404	-1.33827	-1.30259	0.574173	0.595907	0.702218	0.0663177	0.570578	0.761384	0.702774	0.199291	0.21093	0.992447	0.96265	0.946277	0.3511	0.778205	0.894353	0.815107	0.384235	0.40499	1.07149	0.431705
YBR191W	RPL21A	RPL21A_k129Ac	RPL21B_k129Ac	0.0124616	0.351158	0.33072	-0.249185	-0.0430696	-0.260084	0.413941	0.382204	0.535667	0.0612991	0.633967	0.686533	-0.458066	-0.20458	-0.527804	0.580731	0.578992	0.836699	0.951871	0.534952	0.502086	0.652989	0.840449	0.60479	0.569413	0.570558	0.414934	0.998384	0.962634	0.914432	0.865754	0.919637	0.803297	0.710801	0.725761	0.624212	0.51137	0.84577
YBR191W	RPL21A	RPL21A_k97Ac	RPL21B_k97Ac	-0.558529	-0.631446	-0.599397	-0.724866	-0.841488	-0.91917	-0.964875	-0.243513	-0.608085	-1.44091	-1.67565	-1.45465	-1.97493	-2.45645	-2.57381	-2.82119	-0.800382	-1.80021	0.16866	0.112998	0.164866	0.0655704	0.0256776	0.0202532	0.0121809	0.43507	0.0904752	0.921776	0.81104	0.811013	0.3511	0.15438	0.142061	0.0570252	0.625838	0.244026	1.44571	0.248249
YBR191W	RPL21A	RPL21A_k35Ac		-0.436456	-0.418235	-0.208638	-0.785612	-0.977769	-1.22152	-0.867967	-0.684448	-0.413388	-1.04807	-1.03852	-0.381162	-2.01356	-2.65815	-3.18888	-2.4116	-1.86944	-1.20267	0.30418	0.308516	0.706157	0.054433	0.0132164	0.00368158	0.0231828	0.0727784	0.239859	0.942458	0.887411	0.946277	0.334672	0.10937	0.059593	0.0845254	0.212267	0.436726	2.08141	0.0694879
YBR196C	PGI1	PGI1_k47Ac		0.416337	0.552013	0.505596	0.598881	0.458214	0.507555	0.408998	1.40045	0.748795	0.891188	1.13752	1.14521	1.19624	0.783222	0.952575	0.658092	2.73517	1.3957	0.385873	0.271867	0.268761	0.24882	0.444797	0.354803	0.519722	0.0145528	0.181641	0.966732	0.887411	0.820287	0.597668	0.691212	0.628155	0.670049	0.0834094	0.373452	0.965289	0.500855
YBR196C	PGI1	PGI1_k20Ac		0.244877	0.455369	0.573967	0.507464	0.132366	0.506642	0.0420484	0.678152	0.468198	0.755963	1.31077	1.78847	1.40734	0.168674	1.32411	-0.121918	1.7653	1.14976	0.456415	0.201309	0.0852704	0.171079	0.867349	0.196901	0.903895	0.0891681	0.260629	0.992447	0.845813	0.730252	0.522821	0.929066	0.467046	0.949669	0.239243	0.460319	1.01918	0.450622
YBR196C	PGI1	PGI1_k35Ac		-0.0276977	0.319505	0.332889	0.36986	-0.124575	0.437344	0.359636	0.861228	0.89743	-0.00856565	0.514273	0.614181	0.565156	-0.31007	0.626274	0.431319	1.26776	1.31279	0.99327	0.614005	0.547625	0.579711	0.760461	0.53986	0.671921	0.222801	0.207548	0.998458	0.96265	0.921881	0.826626	0.87896	0.76367	0.792426	0.412294	0.401591	0.545127	0.821241
YBR196C	PGI1	PGI1_k136Ac		-0.556253	-0.181613	-0.413914	-0.417733	-0.487989	-0.039091	-0.485686	0.574566	0.385613	-1.43172	-0.466014	-0.954244	-1.14726	-1.50343	-0.208728	-1.5304	1.39468	0.867838	0.171234	0.64741	0.353983	0.267937	0.151972	0.837263	0.145208	0.181945	0.398156	0.927549	0.968962	0.884946	0.610002	0.39761	0.933714	0.287103	0.364209	0.612836	2.07971	0.095648
YBR196C	PGI1	PGI1_k23Ac		0.377656	1.02645	0.190131	0.461653	-0.422943	-0.0500584	-0.830169	0.106075	-0.318276	1.00736	2.60527	0.625037	1.13728	-1.24869	-0.223736	-2.30564	0.130229	-0.957726	0.328574	0.0189959	0.540652	0.271963	0.229522	0.82576	0.0346765	0.897988	0.352276	0.949447	0.565204	0.921881	0.613479	0.493557	0.929927	0.111525	0.94145	0.56678	3.84146	0.00906375
YBR196C	PGI1	PGI1_k40Ac		0.0538638	-0.162708	-0.339911	0.0504619	-0.00348815	-0.603611	-0.593445	-0.408919	-0.787839	0.224667	-0.457276	-0.832171	0.118926	-0.225087	-1.8962	-2.00306	-1.36759	-2.50839	0.823981	0.651242	0.412833	0.906241	0.823658	0.0690133	0.0556173	0.183059	0.0186449	0.998384	0.968962	0.899562	0.969867	0.909412	0.274007	0.154574	0.365392	0.0924307	1.95191	0.0880206
YBR218C	PYC2	PYC2_k282Ac	PYC1_k282Ac	-0.825406	-0.663857	-0.538866	-0.882014	-1.46948	-0.276032	-0.135455	-0.701789	-0.56073	-1.75341	-1.43227	-1.0498	-1.94777	-3.36693	-0.687235	-0.481564	-1.65081	-1.35934	0.0984297	0.17108	0.309219	0.0689865	0.00386834	0.501655	0.636556	0.118027	0.192662	0.873442	0.840405	0.845702	0.355087	0.0581436	0.737463	0.769826	0.284074	0.38454	1.73027	0.161368
YBR221C	PDB1	PDB1_k287Ac		0.351104	0.773021	0.132339	0.516231	0.78573	0.316652	0.89358	-0.238628	0.500426	0.754616	1.57819	0.384709	1.02285	1.44105	0.561675	1.63405	-0.592221	0.886301	0.461309	0.133846	0.705456	0.321413	0.16862	0.582026	0.121529	0.561878	0.388423	0.992447	0.837666	0.946277	0.659987	0.418982	0.786985	0.258412	0.718442	0.604807	1.01513	0.467461
YBR221C	PDB1	PDB1_k264Ac		-0.236525	-0.520771	-0.172139	-0.665683	-0.377052	-0.119927	-0.984493	-0.993439	-1.19268	-0.329789	-0.789499	-0.175671	-1.04019	-0.692297	-0.244231	-1.64622	-1.61266	-1.93091	0.745785	0.441223	0.862729	0.313529	0.498555	0.810118	0.118978	0.126127	0.0711853	0.998384	0.937622	0.980765	0.653222	0.726317	0.92147	0.256972	0.293659	0.211446	0.947406	0.51323
YBR234C	ARC40	ARC40_k7Ac		0.952078	0.659629	0.914473	1.17737	2.15742	1.46191	2.4801	2.27421	2.53015	1.70562	1.16837	1.70238	2.04325	3.64932	2.49132	4.19256	3.88598	4.32079	0.107175	0.259563	0.107792	0.0576449	0.00212383	0.0239364	0.000672289	0.00128513	0.000513512	0.873442	0.884419	0.777457	0.340244	0.0401077	0.151976	0.00934229	0.0183786	0.0102217	4.20412	0.00593647
YBR245C	ISW1	ISW1_k768Ac		-0.2082	-0.258305	-0.203718	-0.488124	-0.292153	-0.542613	-0.445817	-0.682737	-0.940164	-0.566754	-0.7635	-0.444128	-1.51872	-1.1122	-1.77192	-1.61822	-2.24658	-3.05418	0.57865	0.456141	0.662825	0.148107	0.282285	0.0952129	0.124916	0.0389456	0.00748789	0.992447	0.940804	0.942481	0.491355	0.555698	0.325169	0.262485	0.14235	0.057747	1.69496	0.170217
YBR245C	ISW1	ISW1_k1121Ac		-0.192457	-1.18458	-0.776437	-0.384249	-0.138491	-1.07104	0.360736	-0.69517	-0.423962	-0.272266	-1.88236	-1.1492	-0.63091	-0.337919	-1.77521	0.440856	-1.19896	-0.777212	0.788857	0.0778753	0.267158	0.5369	0.739764	0.0946507	0.665144	0.247788	0.448235	0.998384	0.719376	0.820287	0.801043	0.872452	0.325169	0.78822	0.440812	0.651777	1.13047	0.396625
YBR249C	ARO4	ARO4_k356Ac		0.663471	0.524905	0.551417	0.977533	0.340361	0.633106	0.397967	0.872477	0.192414	1.29612	1.0069	1.1519	1.82847	0.505802	1.12341	0.591318	1.54635	0.246648	0.213095	0.328787	0.266079	0.0859505	0.619808	0.277635	0.562468	0.14133	0.808279	0.942458	0.907092	0.820287	0.383578	0.810095	0.546003	0.705271	0.311678	0.907466	0.675615	0.720109
YBR249C	ARO4	ARO4_k112Ac	ARO3_k112Ac	-0.537768	0.55896	0.13324	0.651596	-0.29851	0.378273	-0.133279	0.272342	0.459616	-1.02497	1.12684	0.380224	1.27529	-0.738175	0.675026	-0.434243	0.433364	0.790699	0.320439	0.276225	0.708718	0.220192	0.470967	0.50918	0.66984	0.670465	0.440542	0.942458	0.887411	0.946277	0.575311	0.71076	0.741151	0.791239	0.80162	0.648919	1.21697	0.349518
YBR249C	ARO4	ARO4_k260Ac		-0.322171	-0.558007	-0.630821	-0.191873	-0.177783	-0.294206	-1.48968	-2.01008	-1.20667	-0.430557	-0.789854	-0.822317	-0.290049	-0.359673	-0.477991	-2.26072	-2.96363	-1.82113	0.672464	0.441022	0.422835	0.775459	0.723737	0.639043	0.0378812	0.0090532	0.0871068	0.992447	0.937622	0.903972	0.923034	0.865313	0.823543	0.118218	0.059939	0.239414	1.93364	0.118846
YBR263W	SHM1	SHM1_k282Ac		0.499979	0.217367	0.638657	0.965651	0.766005	0.604446	0.947762	1.11278	0.829251	0.812357	0.350259	1.0837	1.48631	1.07838	0.879963	1.34189	1.64641	1.19363	0.428363	0.730657	0.294365	0.156398	0.296658	0.391746	0.198139	0.118937	0.249809	0.985165	0.968962	0.837832	0.504343	0.567502	0.663136	0.352626	0.285798	0.447907	0.509344	0.847209
YBR263W	SHM1	SHM1_k461Ac		0.320701	0.37238	0.202493	0.0797856	0.274965	0.287489	0.347085	-0.0160309	0.389014	0.906627	1.00505	0.688642	0.184029	0.534545	0.657545	0.692517	-0.186131	0.864704	0.377892	0.32965	0.500792	0.856275	0.600225	0.520064	0.49842	0.854652	0.399825	0.963037	0.907616	0.914432	0.953619	0.798493	0.75251	0.658257	0.921193	0.614121	0.324584	0.954439
YBR263W	SHM1	SHM1_k450Ac		0.188724	0.24291	0.505461	-0.490059	-0.111026	0.223246	0.728314	0.276328	0.00704621	0.496361	0.589851	1.32568	-1.17692	-0.432412	0.434047	1.51325	0.522196	-0.129115	0.626307	0.563428	0.203338	0.25623	0.671143	0.669979	0.149479	0.608601	0.898856	0.992447	0.962634	0.820281	0.598142	0.840255	0.844208	0.293576	0.754928	0.956499	1.26749	0.32433
YBR286W	APE3	APE3_k218Ac		-0.900013	-0.343274	-0.460296	-0.406335	-0.618605	-0.337033	-1.11293	-0.579056	-0.33313	-2.12799	-0.813305	-0.975302	-1.00975	-1.6761	-0.911045	-2.90448	-1.53565	-0.95774	0.0490277	0.427835	0.34375	0.327459	0.112907	0.375629	0.0102436	0.143924	0.35227	0.819191	0.937622	0.883545	0.662792	0.345045	0.647136	0.0512749	0.31454	0.56678	1.29802	0.309919
YCL030C	HIS4	HIS4_k327Ac		-0.271266	0.305094	0.477052	0.269524	-0.437993	-0.332512	-0.280938	0.959908	0.77361	-0.448607	0.563673	0.96389	0.467218	-0.920127	-0.668846	-0.659467	1.63131	1.2821	0.659657	0.580697	0.34927	0.646566	0.371005	0.513012	0.518862	0.122109	0.217852	0.992447	0.96265	0.884946	0.862798	0.631051	0.7445	0.670049	0.291047	0.412463	1.60251	0.195798
YCL037C	SRO9	SRO9_k79Ac		0.0194982	0.594618	1.09398	1.72366	1.84147	1.37424	0.685529	0.0949698	0.937309	0.0901722	1.30128	2.48838	3.7013	3.82058	2.88478	1.29693	0.0876859	1.89092	0.929256	0.211366	0.0240788	0.00190181	0.00147634	0.0106728	0.212824	0.931201	0.0766565	0.998384	0.845813	0.542429	0.0706382	0.0315167	0.103428	0.369246	0.959873	0.217983	4.20771	0.00591216
YCL037C	SRO9	SRO9_k359Ac		0.312394	0.543227	0.379826	0.537136	0.147707	-0.0557407	0.102455	-0.0167345	-0.0128305	0.867352	1.4282	1.13479	1.36583	0.194244	-0.244938	0.0449079	-0.184312	-0.193757	0.398415	0.172231	0.272974	0.190656	0.8484	0.80958	0.96473	0.856056	0.848775	0.971438	0.840405	0.820287	0.552826	0.922388	0.92147	0.980144	0.921193	0.930242	0.926599	0.527878
YCL040W	GLK1	GLK1_k142Ac		-0.862445	-0.391792	-0.41476	0.353481	0.539686	1.02095	0.270152	0.71759	0.942009	-2.01075	-0.918968	-0.853797	0.821597	1.11743	2.35057	0.442796	1.58719	2.1062	0.0613	0.371593	0.405665	0.423233	0.280109	0.031726	0.663769	0.131793	0.0511229	0.873442	0.91856	0.89587	0.724068	0.553084	0.180538	0.787223	0.299376	0.172716	4.01371	0.00739539
YCL042W	YCL042W	YCL042W_k5Ac		-0.489392	-0.162619	-0.00141496	0.579356	1.11158	1.4995	1.63809	1.72309	1.96357	-1.34188	-0.444727	0.162535	1.63498	2.984	4.19599	4.46091	4.79339	5.46249	0.191149	0.66017	0.872132	0.114012	0.0060887	0.000276421	0.000137379	5.69e-05	9.71e-06	0.942458	0.968962	0.980765	0.41788	0.0741212	0.0110045	0.00389151	0.00254164	0.000794856	12.4287	2.15e-07
YCL043C	PDI1	PDI1_k354Ac		0.129753	-0.135333	0.32434	-0.255918	-0.0971729	0.299733	-0.477522	0.884165	0.331641	0.229708	-0.192737	0.577805	-0.402129	-0.256816	0.394393	-0.8503	1.25401	0.407606	0.821194	0.84956	0.57134	0.692845	0.800554	0.698434	0.40755	0.227632	0.688898	0.998384	0.988789	0.925223	0.888623	0.895127	0.863082	0.574851	0.418559	0.832442	0.696392	0.703609
YCL064C	CHA1	CHA1_k94Ac		-0.046477	-0.178578	-0.169948	0.580588	1.09818	0.673713	0.97959	1.40649	1.5449	-0.0479221	-0.337759	-0.221409	1.12813	2.02801	1.25577	1.76901	2.67412	2.93294	0.962364	0.739882	0.827541	0.275696	0.0593334	0.22701	0.0957123	0.0165001	0.00965285	0.998384	0.968962	0.980765	0.618031	0.246736	0.504353	0.220448	0.0893554	0.0640362	3.00202	0.0261267
YCL064C	CHA1	CHA1_k47Ac		0.402975	0.334097	0.033911	0.289511	0.65078	0.336114	0.446697	0.873158	0.892177	1.22955	0.988611	0.26576	0.807722	1.67137	0.859815	1.0455	2.36756	2.40073	0.236423	0.33739	0.793776	0.430952	0.11385	0.402436	0.311142	0.0306725	0.0287103	0.942458	0.910211	0.970317	0.733016	0.346537	0.670575	0.478405	0.123444	0.122937	1.25906	0.328417
YCR012W	PGK1	PGK1_k132Ac		0.579437	0.524543	0.431666	1.1728	1.61051	1.58498	3.26852	2.52043	2.86568	1.07792	0.953691	0.877236	2.08285	2.75488	2.77006	5.70307	4.41796	5.02295	0.296859	0.354254	0.393182	0.053459	0.0139729	0.0135414	3.11e-05	0.00041902	0.000120422	0.942458	0.91856	0.892171	0.334672	0.110658	0.117201	0.00134891	0.0101183	0.00422337	7.52633	0.000255538
YCR012W	PGK1	PGK1_k214Ac		0.250305	0.54347	0.759769	0.405805	0.430106	1.15652	0.343895	1.68459	0.651728	0.427668	0.86501	1.28318	0.620797	0.560715	1.75391	0.406039	2.55801	0.925478	0.674523	0.399661	0.217482	0.543369	0.582664	0.0983417	0.690027	0.0209139	0.368299	0.992447	0.919064	0.820287	0.801815	0.787399	0.329221	0.804122	0.100346	0.584595	1.1291	0.397413
YCR012W	PGK1	PGK1_k380Ac		-0.0990206	0.40693	0.227547	0.681494	0.381457	1.08915	-0.415849	0.507786	0.0521765	-0.132405	0.715239	0.49245	1.15776	0.532372	1.8115	-0.863985	0.78195	-0.0168114	0.896294	0.484643	0.629008	0.263747	0.601695	0.0886438	0.400208	0.445523	0.986792	0.998384	0.955511	0.935978	0.605139	0.798493	0.313876	0.568473	0.635291	0.997242	1.11774	0.403992
YCR012W	PGK1	PGK1_k302Ac		0.612508	0.676986	1.08431	0.748484	0.689722	1.06528	1.0995	1.51155	0.97557	1.61107	1.73805	2.89928	1.87391	1.5659	2.60541	2.57459	3.69847	2.31893	0.119147	0.0939435	0.00747156	0.0721371	0.129371	0.0149331	0.0160303	0.00101198	0.0284578	0.881773	0.759264	0.366854	0.361202	0.365453	0.123576	0.0661419	0.0160285	0.122211	1.96393	0.0861095
YCR012W	PGK1	PGK1_k6Ac		0.293344	0.468128	0.395419	1.08928	1.61659	1.03041	2.26034	1.14743	1.02962	0.769368	1.16024	1.10537	2.63073	3.76364	2.41753	5.30288	2.66473	2.35913	0.448556	0.256413	0.279046	0.0140845	0.000855161	0.0228782	1.48e-05	0.0130156	0.0260479	0.992447	0.884419	0.824414	0.180404	0.0246991	0.147805	0.000806805	0.0782529	0.115221	4.82444	0.0007439
YCR012W	PGK1	PGK1_k48Ac		0.712052	1.45795	0.842101	1.50168	1.45633	1.01591	1.9597	1.06625	1.1894	1.5486	3.09118	1.89827	3.14551	2.91787	2.06077	3.95339	2.134	2.37779	0.14079	0.00692747	0.0756244	0.00617855	0.00996132	0.0557575	0.00111408	0.048464	0.0300541	0.897372	0.460939	0.713425	0.128679	0.0965331	0.24813	0.0122466	0.160062	0.125766	2.347	0.0647578
YCR012W	PGK1	PGK1_k379Ac		0.687676	0.789082	0.846662	1.19539	0.52295	0.899365	1.46412	1.46041	1.56787	1.08301	1.21566	1.38008	1.80808	0.686771	1.31288	2.10369	2.14494	2.29736	0.294662	0.241533	0.18631	0.0891941	0.50194	0.207519	0.05137	0.0474532	0.0352479	0.942458	0.863849	0.820281	0.386815	0.726998	0.482139	0.146005	0.159249	0.138454	1.02954	0.458111
YCR012W	PGK1	PGK1_k320Ac		0.290078	0.482984	0.474915	0.63325	0.885876	0.86546	1.16176	1.23263	0.916605	0.755397	1.18702	1.28892	1.50699	1.96662	1.99948	2.60398	2.84977	2.06715	0.460853	0.252336	0.215528	0.151064	0.0665998	0.0626161	0.0190462	0.0114793	0.0550838	0.992447	0.884419	0.820287	0.496691	0.264124	0.264279	0.0743385	0.070454	0.182196	1.47252	0.238391
YCR012W	PGK1	PGK1_k33Ac		0.615284	0.595664	0.29901	0.794446	0.855979	0.861136	1.25062	1.06051	0.0701385	1.79505	1.69912	1.0052	2.20822	2.20524	2.31551	3.2816	2.83291	0.0231276	0.0913237	0.108414	0.329579	0.0419753	0.0422195	0.0340075	0.00463472	0.0118884	0.981831	0.873442	0.798473	0.868461	0.307306	0.20542	0.184165	0.0314073	0.0720642	0.997242	2.41281	0.0589254
YCR012W	PGK1	PGK1_k147Ac		0.457297	0.558662	0.0901701	0.691018	0.587268	0.855102	0.325369	0.809151	0.715097	1.15095	1.35956	0.355619	1.6341	1.23486	1.95931	0.576603	1.81154	1.56768	0.266456	0.192592	0.726714	0.121518	0.234492	0.0675164	0.572133	0.0886369	0.136278	0.942458	0.844311	0.947982	0.434125	0.499865	0.272442	0.712988	0.238924	0.314636	0.851692	0.582669
YCR012W	PGK1	PGK1_k328Ac		0.243904	0.816281	0.239677	0.631691	0.901338	0.713871	1.61454	0.958041	1.32556	0.637501	1.97389	0.71301	1.4887	1.98465	1.61707	3.66334	2.16452	3.02674	0.532706	0.0656994	0.485984	0.155774	0.0643857	0.125167	0.00206153	0.0456918	0.00793201	0.992447	0.667416	0.914432	0.504343	0.259836	0.375805	0.0182356	0.157429	0.0593972	2.44979	0.0558981
YCR012W	PGK1	PGK1_k32Ac		0.0695902	0.722072	0.624526	0.48583	-0.160553	0.618529	-0.240021	0.581004	0.532186	0.185817	1.47678	1.38098	0.962417	-0.472082	1.17307	-0.657891	1.06555	0.951503	0.854895	0.158909	0.186039	0.349986	0.643165	0.257726	0.519848	0.30225	0.35533	0.998384	0.840405	0.820281	0.676965	0.826685	0.532116	0.670049	0.505926	0.568297	1.20922	0.35353
YCR012W	PGK1	PGK1_k137Ac		0.956619	1.33702	1.02753	0.966006	0.43233	0.598354	0.702796	0.612698	-0.1042	3.07125	4.21945	3.40592	2.99898	1.12816	1.75576	1.93797	1.75177	-0.521224	0.00492112	0.000259862	0.0021371	0.005871	0.269478	0.0908162	0.0634742	0.091513	0.606589	0.604067	0.129309	0.196747	0.127176	0.542269	0.318505	0.167859	0.243292	0.783776	4.50746	0.00118751
YCR012W	PGK1	PGK1_k193Ac		0.437362	0.297245	0.372105	0.240685	0.4879	0.533456	0.615487	0.867228	0.946427	1.16795	0.775167	1.09297	0.585769	1.05493	1.25711	1.34773	2.0656	2.24767	0.253347	0.445181	0.284357	0.563043	0.301088	0.219807	0.189284	0.0488888	0.0332334	0.942458	0.937993	0.83012	0.813101	0.572374	0.496588	0.344216	0.160107	0.134117	0.863744	0.567815
YCR012W	PGK1	PGK1_k15Ac		0.130727	0.120904	0.258057	0.0802413	0.0166124	0.464135	-0.0854001	0.475976	0.187959	0.441667	0.371589	0.91252	0.202301	-0.162123	1.22815	-0.492354	1.21725	0.363889	0.662354	0.713187	0.369816	0.841244	0.872453	0.23031	0.62657	0.234359	0.718861	0.992447	0.968962	0.884946	0.949628	0.930782	0.509151	0.764021	0.424914	0.853937	0.651318	0.743629
YCR012W	PGK1	PGK1_k266Ac		-0.32714	-0.192914	-0.513044	0.137845	0.503916	0.437702	0.0474248	-0.480912	-0.0515745	-0.516811	-0.313782	-0.771327	0.21641	0.730826	0.676226	-0.06391	-0.907343	-0.192387	0.612271	0.757691	0.451618	0.83137	0.475324	0.508437	0.949824	0.377525	0.84983	0.992447	0.970363	0.904922	0.945643	0.710818	0.741151	0.972144	0.57806	0.930706	0.607255	0.77395
YCR012W	PGK1	PGK1_k190Ac		0.0774256	0.348692	0.327525	0.355222	0.289274	0.430752	-0.272506	0.151008	-0.0555085	0.268345	0.95977	1.03794	0.928967	0.582904	1.05535	-0.962853	0.260159	-0.316163	0.790535	0.345945	0.308784	0.361386	0.564941	0.3009	0.344424	0.796775	0.754384	0.998384	0.916505	0.845702	0.681613	0.774452	0.57407	0.515063	0.887112	0.873591	0.894835	0.543193
YCR012W	PGK1	PGK1_k330Ac		0.212048	0.243677	-0.0459927	0.21383	0.370516	0.32127	0.0151092	-0.160339	-0.272548	0.632625	0.679015	0.0324153	0.5499	0.80397	0.762813	-0.189062	-0.57976	-0.903121	0.535806	0.506714	0.974537	0.589889	0.433054	0.456539	0.852393	0.570052	0.379695	0.992447	0.957156	0.996178	0.83393	0.684265	0.703093	0.921185	0.725745	0.596258	0.724552	0.681263
YCR012W	PGK1	PGK1_k197Ac		1.43423	0.303714	1.02142	-0.192356	0.671858	0.278792	0.679894	-0.0930848	0.344596	1.78676	0.382153	1.3242	-0.248457	0.734951	0.294463	0.729641	-0.180901	0.346773	0.0927013	0.707315	0.203817	0.806903	0.472875	0.772144	0.476028	0.858689	0.733225	0.873442	0.968962	0.820281	0.933675	0.71076	0.901758	0.638367	0.921901	0.861964	0.843009	0.58921
YCR012W	PGK1	PGK1_k345Ac		-0.0987614	0.0519929	-0.146195	-0.0360812	-0.123741	0.209631	-0.309446	0.148454	-0.091797	-0.14288	0.111649	-0.164694	-0.0863735	-0.366942	0.319072	-0.736806	0.175675	-0.28705	0.888147	0.912474	0.871223	0.932228	0.718411	0.753749	0.471777	0.862727	0.777713	0.998384	0.99711	0.980765	0.974681	0.863853	0.891207	0.634637	0.924998	0.885294	0.182491	0.993175
YCR012W	PGK1	PGK1_k351Ac		0.57108	0.792019	0.573016	0.775351	0.889155	0.184819	1.70867	1.46911	1.37188	0.64595	0.870754	0.68698	0.833044	0.888799	0.159013	1.76754	1.54021	1.42614	0.527356	0.396608	0.501812	0.416933	0.387118	0.875624	0.0959656	0.142814	0.172814	0.992447	0.91856	0.914432	0.722753	0.643057	0.951197	0.220448	0.312577	0.362614	0.64677	0.742957
YCR012W	PGK1	PGK1_k415Ac		-0.299295	0.0602513	-0.109653	-0.0195626	-0.295968	-0.275456	-0.719082	0.04648	-0.186396	-0.642015	0.157692	-0.119702	-0.0689089	-0.854477	-0.728145	-1.86363	-0.0182989	-0.575441	0.526441	0.875909	0.905632	0.945585	0.400586	0.472983	0.073619	0.985539	0.569903	0.992447	0.995355	0.983748	0.981272	0.651736	0.711649	0.186005	0.991598	0.756276	0.733302	0.675234
YCR012W	PGK1	PGK1_k74Ac		-0.219685	-0.0394085	-0.260338	-0.436787	-0.869621	-0.558956	-1.19405	-1.23158	-0.978373	-0.470986	-0.0754077	-0.482679	-1.06622	-2.24804	-1.42584	-3.05147	-3.06763	-2.48161	0.64393	0.940814	0.635781	0.301958	0.0388345	0.172898	0.00753071	0.00727922	0.0244097	0.992447	0.99711	0.935978	0.63811	0.199007	0.437593	0.0431624	0.0535657	0.111663	2.86997	0.0311912
YCR031C	RPS14A	RPS14A_k70Ac	RPS14B_k70Ac	-0.611363	-0.153107	-0.525009	-0.422239	-0.986683	-1.03281	-0.48202	-0.111124	-0.568185	-1.60345	-0.3955	-1.2711	-1.17693	-2.88358	-2.91659	-1.54366	-0.450457	-1.71502	0.128152	0.697634	0.221641	0.256226	0.0106994	0.00998799	0.14198	0.658351	0.105403	0.887532	0.968962	0.820287	0.598142	0.0978898	0.101377	0.285705	0.794008	0.270015	1.91093	0.122954
YCR042C	TAF2	TAF2_k1335Ac		-0.167871	-1.47312	-1.45476	-2.10539	-1.8813	-1.6007	-1.21196	-1.99904	-1.24456	-0.297891	-2.99748	-2.85722	-4.3276	-3.99724	-3.35369	-2.65333	-4.20049	-2.67256	0.769573	0.00843384	0.0113027	0.00050623	0.00101533	0.00397842	0.0172184	0.000661162	0.0165531	0.998384	0.460939	0.489673	0.0321492	0.0267067	0.0616864	0.0695141	0.0125517	0.0865752	4.48315	0.00434241
YDL014W	NOP1	NOP1_k292Ac		1.02633	0.486903	0.448499	0.677784	1.46895	0.806415	1.61239	0.635096	-0.077987	2.18583	1.03124	1.05583	1.39168	2.91046	1.60023	3.18369	1.21055	-0.291656	0.0379539	0.311855	0.300686	0.175722	0.00727344	0.121538	0.00372932	0.236875	0.772847	0.815525	0.887411	0.843067	0.530301	0.0805548	0.37297	0.0265376	0.428119	0.88454	2.49445	0.0328914
YDL014W	NOP1	NOP1_k168Ac		-0.113932	0.235812	0.330592	0.560511	0.359168	-0.1044	0.425766	0.543487	0.095865	-0.198875	0.528408	0.842883	1.19373	0.621232	-0.310528	0.73887	1.06092	0.0736198	0.844835	0.60438	0.411566	0.249773	0.54309	0.760119	0.470557	0.304287	0.942214	0.998384	0.96265	0.899057	0.597668	0.75256	0.89358	0.634154	0.506457	0.972587	0.565106	0.80629
YDL014W	NOP1	NOP1_k150Ac		-0.0876658	-0.18418	-0.0495453	-0.268303	-0.0693287	-0.229677	-0.216897	0.370039	-0.414832	-0.181194	-0.488531	0.0234111	-0.771302	-0.393557	-0.743495	-0.836525	0.874297	-1.32048	0.858463	0.631721	0.981608	0.451632	0.699039	0.467828	0.415029	0.394733	0.205027	0.998384	0.968962	0.998676	0.741643	0.856379	0.708962	0.581478	0.592704	0.398423	0.735536	0.672568
YDL014W	NOP1	NOP1_k121Ac		0.042158	-0.272722	-0.0526409	-0.582525	-0.115443	-0.573524	-0.082972	-0.544195	-0.676168	0.183105	-0.753193	0.0152298	-1.68507	-0.535084	-1.74076	-0.477919	-1.70177	-2.09844	0.856988	0.46214	0.988035	0.111138	0.59986	0.100681	0.639093	0.107908	0.0518894	0.998384	0.942872	0.998676	0.415497	0.798493	0.331776	0.76998	0.266692	0.174505	1.45593	0.244447
YDL051W	LHP1	LHP1_k246Ac		-1.30279	-1.77662	-1.98102	-2.30529	-2.80467	-2.2947	-2.25033	-2.10003	-1.64599	-3.25975	-4.50269	-4.89522	-5.89422	-7.32477	-5.94002	-5.94511	-5.48422	-4.34763	0.0048541	0.000351146	0.000156203	2.15e-05	1.58e-06	1.97e-05	1.95e-05	4.78e-05	0.000485425	0.604067	0.129309	0.0575218	0.00528232	0.000333491	0.00217343	0.000939054	0.00220095	0.00993098	8.07752	0.000167042
YDL053C	PBP4	PBP4_k39Ac		0.231488	0.742151	-0.0890832	0.340262	0.951294	1.45833	1.43534	1.77929	2.55389	0.523077	1.54603	-0.0640831	0.680482	1.8111	2.92646	2.78348	3.55592	5.13723	0.608001	0.141407	0.949688	0.505809	0.0887074	0.00978444	0.0131708	0.00258998	9.56e-05	0.992447	0.837666	0.989395	0.775294	0.306728	0.100087	0.0591479	0.0284704	0.00385275	5.78641	0.00114927
YDL053C	PBP4	PBP4_k51Ac		-0.245962	-0.505716	-0.375281	-0.17314	0.0535578	0.0537309	-0.259396	-0.712869	-0.289316	-0.521095	-1.15979	-0.73904	-0.426989	-0.0447375	0.0348693	-0.802492	-1.78712	-0.818135	0.60935	0.262943	0.470456	0.675008	0.964863	0.97261	0.433884	0.0926404	0.425151	0.992447	0.884419	0.910162	0.878078	0.978818	0.990237	0.598979	0.244007	0.635139	0.651351	0.739336
YDL055C	PSA1	PSA1_k143Ac		-0.984087	-0.362917	0.13691	-0.240969	0.433643	0.300571	-0.650557	-0.162012	-0.761666	-1.49961	-0.55367	0.303882	-0.391559	0.562649	0.40819	-1.14701	-0.337372	-1.28407	0.152949	0.587366	0.765086	0.700486	0.581377	0.688479	0.268035	0.740168	0.21718	0.908445	0.96265	0.958075	0.891972	0.787103	0.856961	0.432288	0.849118	0.411719	1.06918	0.433128
YDL055C	PSA1	PSA1_k299Ac		0.0796845	0.0228308	0.0173983	0.0839892	0.00697301	-0.247882	-0.267443	-0.541034	-0.484675	0.308272	0.0926298	0.228023	0.223243	-0.198975	-0.866902	-1.06629	-1.80072	-1.6531	0.760313	0.926902	0.821399	0.825078	0.843818	0.393866	0.296019	0.0832707	0.110245	0.998384	0.99711	0.980765	0.942739	0.920606	0.66389	0.462392	0.230127	0.276176	1.30399	0.281714
YDL061C	RPS29B	RPS29B_k33Ac		-0.570119	-0.43081	-0.617592	-0.549339	-1.42711	-1.21025	-1.26934	-0.929653	-1.02077	-1.18824	-0.917438	-1.21366	-1.21348	-3.25296	-2.70887	-2.93759	-2.13418	-2.34816	0.251868	0.37237	0.242277	0.242342	0.00492432	0.0153629	0.00955959	0.0484472	0.0318778	0.942458	0.91856	0.820287	0.59101	0.0676961	0.126422	0.0499209	0.160062	0.130747	2.16081	0.0848831
YDL061C	RPS29B	RPS29B_k46Ac		-0.782847	-0.752112	-1.1951	-1.19239	-1.67378	-1.48853	-2.51273	-2.06252	-1.71385	-2.15712	-2.11093	-3.2249	-3.41056	-4.95335	-4.33153	-7.36772	-6.00369	-5.03623	0.0403442	0.0444735	0.00336623	0.00211213	3.73e-05	0.000193381	7.62e-08	2.36e-06	2.99e-05	0.815525	0.651542	0.240507	0.0740755	0.00304974	0.00949499	2.24e-05	0.000435327	0.00191636	9.14772	4.09e-06
YDL061C	RPS29B	RPS29B_k54Ac		-0.586802	-0.74802	-1.24595	-1.167	-1.67739	-1.92567	-1.77007	-2.30835	-1.11192	-1.55839	-2.0433	-3.27921	-3.24946	-4.83111	-5.4226	-5.12108	-6.52204	-3.24027	0.138459	0.0576392	0.00465824	0.00496085	0.000178109	5.4e-05	9.87e-05	6.62e-06	0.00505817	0.897372	0.658275	0.270041	0.119414	0.00963842	0.00397799	0.00290853	0.000749814	0.0430675	7.89834	0.000191345
YDL066W	IDP1	IDP1_k425Ac		0.219959	0.526124	-0.0416201	0.731887	0.57206	0.332438	1.44705	0.38155	1.53046	0.529737	1.16776	0.0358203	1.57849	1.09203	0.642312	2.97871	0.715575	3.2119	0.603479	0.259804	0.971863	0.133779	0.290795	0.529656	0.00877187	0.484441	0.00537082	0.992447	0.884419	0.994826	0.459338	0.561474	0.759492	0.0473296	0.661351	0.0449501	2.47945	0.0535916
YDL066W	IDP1	IDP1_k82Ac		-0.117738	0.351071	-0.188091	0.631726	0.126295	0.17862	0.307717	0.373779	0.702523	-0.197969	0.743986	-0.269701	1.28857	0.110977	0.289948	0.461458	0.662167	1.32805	0.845532	0.46754	0.790795	0.215648	0.912997	0.775534	0.650606	0.517174	0.202569	0.998384	0.947863	0.969131	0.573375	0.948457	0.901758	0.780178	0.685089	0.396402	0.641321	0.747256
YDL075W	RPL31A	RPL31A_k86Ac	RPL31B_k86Ac	0.269505	0.30626	0.35078	0.803076	0.41881	0.748135	0.628443	1.45737	0.843749	0.566177	0.609465	0.793281	1.53872	0.671542	1.37662	1.05437	2.72267	1.51722	0.579033	0.550669	0.439079	0.143175	0.511339	0.187358	0.307188	0.0149326	0.148481	0.992447	0.962634	0.904922	0.482602	0.732681	0.455409	0.475802	0.0849257	0.331383	1.13093	0.396361
YDL075W	RPL31A	RPL31A_k18Ac	RPL31B_k18Ac	-0.286353	-0.947418	-1.0192	-0.370587	0.40524	0.435108	0.704556	0.700617	-0.436876	-0.631253	-2.24583	-2.29742	-0.910072	0.794665	0.947325	1.48052	1.54461	-1.1922	0.536681	0.0390034	0.0352436	0.376127	0.438296	0.357391	0.15792	0.14175	0.250353	0.992447	0.651542	0.586135	0.689956	0.687198	0.631219	0.304471	0.311678	0.447907	4.09928	0.00669557
YDL075W	RPL31A	RPL31A_k26Ac	RPL31B_k26Ac	0.109747	-0.283374	-0.115449	-0.430485	-0.458648	-0.24258	-0.598164	-0.512149	-0.321417	0.302364	-0.631279	-0.131608	-1.00944	-1.21734	-0.644482	-1.56526	-1.29777	-0.878141	0.766222	0.536664	0.896915	0.327603	0.240912	0.528284	0.136845	0.212541	0.392705	0.998384	0.962634	0.981682	0.662792	0.504785	0.758442	0.280352	0.400861	0.608899	0.739156	0.669708
YDL075W	RPL31A	RPL31A_k5Ac	RPL31B_k5Ac	-0.713655	-1.66172	-2.55709	-4.43692	-5.14811	-5.14939	-4.49322	-4.36503	-3.54703	-2.22693	-5.32706	-8.04922	-14.3235	-16.8157	-16.7103	-14.7462	-14.2343	-11.624	0.0347542	1.39e-05	1.49e-08	6.61e-14	1.47e-15	1.71e-15	3.35e-14	7.65e-14	7.64e-12	0.815525	0.0204379	2.2e-05	9.74e-11	2.17e-12	2.52e-12	4.93e-11	1.13e-10	1.13e-08	75.041	2.11e-16
YDL081C	RPP1A	RPP1A_k55Ac		0.145638	-0.0321797	0.110696	-0.749797	-0.0970268	-0.169961	-0.973456	-0.729987	-1.30893	0.292734	-0.0425146	0.294146	-1.32513	-0.296059	-0.363941	-1.84582	-1.36767	-2.39031	0.773442	0.966608	0.772382	0.203513	0.770946	0.720608	0.0832741	0.190091	0.0293138	0.998384	0.997933	0.962536	0.564548	0.881028	0.87646	0.203759	0.373004	0.124078	1.81748	0.141475
YDL082W	RPL13A	RPL13A_k81Ac	RPL13B_k81Ac	0.435965	1.05843	0.661462	1.18368	0.933289	1.07582	1.36182	1.30729	1.0895	0.937505	2.18152	1.47202	2.40101	1.76064	2.12183	2.61212	2.56348	2.10242	0.362266	0.0442112	0.160175	0.028694	0.097161	0.0496123	0.0187321	0.0206829	0.0514946	0.955471	0.651542	0.810781	0.254616	0.320175	0.229649	0.0738092	0.100183	0.173573	1.3411	0.290583
YDL082W	RPL13A	RPL13A_k122Ac	RPL13B_k122Ac	0.335995	0.310926	0.452037	0.364528	0.518578	0.568745	0.808543	0.705642	-0.310133	0.710005	0.631683	1.01085	0.702302	0.883567	1.05039	1.43375	1.29076	-0.737389	0.487796	0.536406	0.32695	0.492459	0.389854	0.308958	0.170663	0.214906	0.471432	0.992447	0.962634	0.864627	0.761967	0.643784	0.580478	0.321878	0.403256	0.672887	0.822506	0.60479
YDL082W	RPL13A	RPL13A_k31Ac	RPL13B_k31Ac	0.0139356	-0.260543	-0.341914	-0.261736	-0.227843	0.0213837	-0.315331	-0.141406	-0.0931032	0.152577	-1.06582	-1.19726	-1.14663	-1.26765	-0.0732787	-1.68872	-0.825608	-0.653746	0.879901	0.296229	0.241924	0.261897	0.216074	0.942141	0.103142	0.416481	0.518973	0.998384	0.887411	0.820287	0.603716	0.477177	0.978212	0.231951	0.611456	0.713769	0.766502	0.647481
YDL082W	RPL13A	RPL13A_k23Ac	RPL13B_k23Ac	-0.255679	0.150005	-0.202668	0.0353808	-0.45967	-0.0183057	0.0787761	0.403231	0.0128492	-0.483621	0.326931	-0.299726	0.0522237	-1.10309	-0.118229	-0.0131611	0.72275	-0.101673	0.635127	0.747906	0.768198	0.958989	0.286107	0.907339	0.98966	0.480139	0.920264	0.992447	0.968962	0.958945	0.987826	0.558192	0.965981	0.995064	0.659128	0.962982	0.465209	0.877435
YDL082W	RPL13A	RPL13A_k11Ac	RPL13B_k11Ac	-0.129595	-0.21288	-0.432051	-0.0696206	-0.133181	-0.127055	-0.54323	-0.593069	-0.179976	-0.375157	-0.716709	-1.30722	-0.27886	-0.719724	-0.579483	-2.19595	-2.26265	-0.845379	0.710564	0.479894	0.202496	0.782542	0.478067	0.567213	0.0371426	0.0321732	0.405553	0.996819	0.955511	0.820281	0.923034	0.710818	0.773809	0.116904	0.126376	0.618801	1.18607	0.344103
YDL082W	RPL13A	RPL13A_k5Ac	RPL13B_k5Ac	-0.488167	-0.557832	-0.604157	-0.776263	-0.303425	-0.570573	-0.372937	-1.11284	-0.843487	-1.34363	-1.58619	-1.57502	-2.26793	-1.08486	-1.7572	-1.32097	-3.36602	-2.61103	0.197588	0.13202	0.134577	0.0373492	0.293866	0.0977628	0.204867	0.00387577	0.0187741	0.942458	0.837666	0.795451	0.294481	0.565458	0.329221	0.359517	0.0354969	0.0924892	1.66629	0.177767
YDL082W	RPL13A	RPL13A_k64Ac	RPL13B_k64Ac	0.0754808	0.294695	-0.239536	-0.116461	-0.451759	-0.629625	-1.03022	-0.612996	-1.18545	0.22773	0.704889	-0.423033	-0.295093	-1.22228	-1.55752	-2.59907	-1.55516	-2.90672	0.822705	0.49089	0.677834	0.771671	0.239088	0.138666	0.0192378	0.139226	0.0101958	0.998384	0.955511	0.94377	0.923034	0.503783	0.398157	0.0747687	0.30932	0.0655829	2.90907	0.0295881
YDL084W	SUB2	SUB2_k353Ac		0.304124	0.14	-1.25649	0.375671	0.54851	-0.227392	0.995221	0.0139453	1.01275	0.640744	0.290163	-2.35294	0.717562	0.934005	-0.522523	1.78673	-0.0793763	1.8667	0.530649	0.775373	0.031577	0.483247	0.364015	0.608378	0.0927055	0.937706	0.0801498	0.992447	0.970363	0.581411	0.761553	0.622757	0.807334	0.219288	0.964553	0.224877	2.95513	0.0278137
YDL084W	SUB2	SUB2_k202Ac		-0.091309	-0.382666	-0.119046	-0.427703	-0.40785	-0.401471	-0.367327	-0.351817	-0.221855	-0.206278	-1.11966	-0.18234	-1.30785	-1.43551	-1.31489	-1.3514	-1.21322	-0.847596	0.839144	0.279184	0.857578	0.209178	0.17017	0.206857	0.195138	0.242438	0.409011	0.998384	0.887411	0.980765	0.567439	0.418982	0.481359	0.349681	0.43497	0.619192	0.618746	0.764989
YDL122W	UBP1	UBP1_k85Ac		-0.67736	-0.642561	-0.712935	-0.898109	-0.558435	-0.118655	-0.422153	-1.17179	-0.690228	-1.35222	-1.31022	-1.35186	-1.87479	-1.30286	-0.324923	-1.04708	-2.53094	-1.55252	0.19488	0.208396	0.194995	0.0789676	0.210838	0.749398	0.310433	0.0220944	0.139853	0.942458	0.845813	0.820281	0.374111	0.469536	0.889777	0.478405	0.102666	0.320379	1.02382	0.461804
YDL126C	CDC48	CDC48_k241Ac		0.379552	0.137629	0.348098	0.322947	0	0.577323	0.67734	1.66541	0.450226	0.567699	0.205472	0.573771	0.441917	-0.102808	0.760932	0.836733	2.27622	0.548629	0.578023	0.839763	0.574003	0.664392	0.919377	0.457631	0.414915	0.0367453	0.590742	0.992447	0.987995	0.925223	0.872583	0.948457	0.703093	0.581478	0.138429	0.770628	0.87321	0.566621
YDL126C	CDC48	CDC48_k119Ac		0.290404	0.299404	0.102197	0.464545	0.392067	0.496764	0.586735	0.483764	0.57406	1.30427	1.28154	0.668278	1.89549	1.33203	1.91064	2.09254	1.79126	2.13646	0.203482	0.211229	0.509801	0.0691108	0.194324	0.0670527	0.0462204	0.0848117	0.0421467	0.942458	0.845813	0.914432	0.355087	0.445655	0.271639	0.137263	0.232207	0.153669	0.930564	0.515566
YDL126C	CDC48	CDC48_k594Ac		-0.714199	-0.541787	-0.513332	-1.12427	-1.53979	-1.34649	-0.0854189	-1.09333	-0.493612	-0.98193	-0.757769	-0.646151	-1.60986	-2.28832	-1.96577	-0.242019	-1.62867	-0.788345	0.340572	0.459471	0.527229	0.126739	0.035881	0.0667058	0.811803	0.122671	0.441879	0.949447	0.942872	0.919045	0.443436	0.189436	0.27143	0.891047	0.291442	0.64892	1.12902	0.397461
YDL130W	RPP1B	RPP1B_k54Ac		0.425595	0.11932	0.621909	-0.512881	-0.0109084	-0.153578	0.622751	0.610659	0.166671	0.564241	0.160157	0.856625	-0.659004	-0.105421	-0.24233	0.677359	0.700869	0.131972	0.580319	0.874737	0.404146	0.519151	0.917336	0.811566	0.507737	0.49333	0.896632	0.992447	0.994972	0.893855	0.78653	0.948457	0.922404	0.663029	0.667286	0.955104	0.469977	0.874281
YDL130W	RPP1B	RPP1B_k51Ac		0.32505	0.131058	0.436132	-0.225099	-0.394165	-0.414379	0.0740508	-0.164348	0.00707366	0.642223	0.256773	0.913747	-0.435067	-0.863448	-0.837949	-0.0204852	-0.404466	-0.101431	0.526309	0.79936	0.369182	0.667076	0.395727	0.409639	0.983812	0.689153	0.919981	0.992447	0.974716	0.884946	0.872956	0.648492	0.674733	0.990536	0.815359	0.962982	0.678297	0.721247
YDL131W	LYS21	LYS21_k95Ac	LYS20_k95Ac	-0.644561	-0.864148	-0.972021	-1.25908	-1.65523	-1.56858	-2.58828	-1.98491	-1.92636	-1.04225	-1.43422	-1.53081	-2.12575	-2.89404	-2.69197	-4.47743	-3.4154	-3.32998	0.3126	0.170532	0.14511	0.0492394	0.0104688	0.0159062	0.000370116	0.00349039	0.00418339	0.942458	0.840405	0.797646	0.323425	0.0975985	0.128032	0.00633931	0.0333854	0.037955	3.5102	0.0135771
YDL143W	CCT4	CCT4_k4Ac		0.902351	1.04516	0.529232	0.982733	0.595211	0.360868	1.11849	0.668602	0.728289	2.44165	2.78061	1.55074	2.5683	1.37966	0.850609	2.72887	1.62203	1.75971	0.0264524	0.0132492	0.140279	0.0204812	0.186438	0.407383	0.0147431	0.124095	0.0973234	0.779288	0.500539	0.797646	0.215491	0.437836	0.674655	0.0636852	0.293312	0.255431	1.60661	0.194584
YDL148C	NOP14	NOP14_k115Ac		-0.366052	-0.80026	-1.52612	-1.32499	-1.12836	-1.54709	-0.732999	-1.48321	-1.58982	-0.508104	-1.17117	-2.16971	-1.9732	-1.77512	-2.34369	-1.2091	-2.27237	-2.44108	0.618229	0.258471	0.0452347	0.0657833	0.0946669	0.0321616	0.243977	0.0370246	0.0264823	0.992447	0.884419	0.629071	0.3511	0.316622	0.180538	0.406077	0.138772	0.116097	1.39871	0.266487
YDL153C	SAS10	SAS10_k514Ac		0.162087	0.013299	-0.0796413	-0.0975801	0.817614	0.48661	1.09896	-0.203124	-0.290358	0.267303	0.0305921	-0.0313853	-0.156254	1.08011	0.649427	1.47016	-0.373402	-0.510846	0.792609	0.975969	0.975346	0.877763	0.295912	0.525164	0.160672	0.71369	0.61635	0.998384	0.997933	0.996314	0.95987	0.566812	0.756914	0.307181	0.833676	0.792219	0.813233	0.611896
YDL182W	LYS20	LYS20_k81Ac	LYS21_k81Ac	-0.0558539	-0.206186	-0.116739	0.0576278	0.129485	-0.032898	-0.469536	-0.200528	-0.507521	-0.0633805	-0.37414	-0.11078	0.0894934	0.106969	-0.135141	-1.04604	-0.480723	-1.07391	0.950239	0.713152	0.913152	0.929787	0.916127	0.894165	0.3109	0.637141	0.298598	0.998384	0.968962	0.984332	0.974681	0.948457	0.957895	0.478405	0.780789	0.506721	0.382046	0.927124
YDL182W	LYS20	LYS20_k347Ac	LYS21_k347Ac	-0.540717	-0.876569	-0.697433	-0.837828	-0.557466	-0.602137	-1.0398	0.307155	-1.13178	-0.858917	-1.43924	-1.05931	-1.40483	-1.04406	-1.06173	-1.8636	0.418762	-1.97754	0.402917	0.169125	0.304998	0.178956	0.311787	0.303929	0.0806066	0.680889	0.0652511	0.971438	0.840405	0.843067	0.533673	0.579146	0.575797	0.200563	0.810317	0.202022	1.13152	0.396026
YDL182W	LYS20	LYS20_k422Ac		-0.24268	-0.614438	-0.923659	-0.842486	-0.675454	-0.974112	-0.609358	-1.4075	-1.43392	-0.547915	-1.50788	-2.15171	-2.11939	-1.85979	-2.51762	-1.72623	-3.63367	-3.7181	0.588388	0.143549	0.0408095	0.04369	0.0741783	0.0182579	0.0960811	0.00119567	0.000961998	0.992447	0.837666	0.624347	0.31038	0.280667	0.135145	0.220448	0.0176128	0.0146625	2.74812	0.0209522
YDL185W	VMA1	VMA1_k407Ac		0.216405	0.39807	0.202557	0.970049	0.946327	0.827863	1.45375	1.13765	1.04018	0.535766	0.911163	0.58494	2.1549	1.96113	1.77152	3.07253	2.43192	2.19616	0.599399	0.375569	0.566647	0.0465493	0.0672869	0.0952816	0.00720462	0.0269736	0.0429721	0.992447	0.91856	0.925223	0.31346	0.264124	0.325169	0.0429652	0.1155	0.155523	1.97035	0.112508
YDL185W	VMA1	VMA1_k552Ac		-0.291962	-0.120596	0.205467	0.45205	-0.0799082	0.255576	1.01778	1.24437	1.28939	-0.562383	-0.235196	0.549348	0.921354	-0.318337	0.452081	1.94467	2.48124	2.55937	0.578635	0.815885	0.587419	0.365272	0.752753	0.654931	0.0626224	0.0198269	0.0165991	0.992447	0.976347	0.930526	0.6834	0.878357	0.834527	0.166203	0.0996761	0.0865752	2.7211	0.0219751
YDL185W	VMA1	VMA1_k686Ac		0.119489	-0.0445681	0.0795681	-0.182241	-0.109354	-0.116442	0.169294	-0.146335	0.278947	0.290979	-0.0754892	0.282419	-0.395022	-0.373885	-0.318627	0.172789	-0.412055	0.445541	0.774759	0.94075	0.781198	0.697979	0.713338	0.75408	0.864957	0.6857	0.661825	0.998384	0.99711	0.965357	0.891972	0.862312	0.891207	0.925099	0.814304	0.815789	0.21132	0.988583
YDL185W	VMA1	VMA1_k322Ac		-0.437237	-0.0266594	-0.364056	-0.182335	-0.360577	-0.719307	0.359716	-0.180165	-0.118607	-0.992562	-0.0451136	-0.732021	-0.460436	-1.03645	-1.81312	0.656749	-0.560969	-0.43179	0.330002	0.964359	0.470653	0.649002	0.309463	0.0812855	0.51707	0.579585	0.669427	0.949447	0.997933	0.910162	0.862798	0.578905	0.297845	0.668695	0.732667	0.821037	0.91026	0.531173
YDL185W	VMA1	VMA1_k536Ac		-1.23373	-0.832671	-0.93341	-1.22592	-1.12217	-1.19348	-1.22895	-1.5296	-1.27888	-3.52232	-2.39827	-2.54521	-3.59386	-3.47419	-3.58267	-3.82061	-4.60531	-3.89831	0.0027816	0.0288515	0.0214644	0.00238942	0.00308095	0.00244694	0.00147624	0.000283725	0.00125198	0.598432	0.651542	0.542429	0.0799914	0.0506538	0.0429088	0.0142854	0.00759867	0.0175634	3.24634	0.0189705
YDL191W	RPL35A	RPL35A_k94Ac		-0.783169	-0.643477	-0.95844	-1.26342	-1.83082	-0.987186	-1.87597	-1.74819	-1.09809	-2.08312	-1.74026	-2.46508	-3.48662	-5.21131	-2.80866	-5.36876	-4.93475	-3.17568	0.0471376	0.0935492	0.0205634	0.00174147	1.88e-05	0.00927812	1.24e-05	3.91e-05	0.0038041	0.815525	0.759264	0.542429	0.0693295	0.00184936	0.0990339	0.00076296	0.00218136	0.0357137	5.79996	0.000192226
YDL195W	SEC31	SEC31_k305Ac		-0.161881	-0.28596	-0.632048	-0.205781	0.117167	-0.477098	-0.258842	-0.742718	-0.118861	-0.346839	-0.690927	-1.42588	-0.536409	0.110292	-1.28134	-0.854387	-1.9799	-0.449052	0.733176	0.499393	0.172887	0.598966	0.913532	0.218112	0.405348	0.0649627	0.659343	0.998384	0.955511	0.811013	0.839464	0.948457	0.493516	0.574394	0.197463	0.814942	0.859401	0.576893
YDL208W	NHP2	NHP2_k32Ac		0.143334	0.187466	0.233623	0.263568	0.25541	-0.12011	0.728462	0.80899	0.822098	0.366738	0.432483	0.645902	0.561235	0.404536	-0.351879	1.4249	1.67137	1.68368	0.71856	0.671092	0.527387	0.582319	0.69111	0.729465	0.173167	0.11385	0.11141	0.997941	0.968962	0.919045	0.827151	0.8526	0.879716	0.32485	0.278574	0.27838	0.960587	0.50409
YDL209C	CWC2	CWC2_k236Ac		-0.00740062	-0.346264	-0.28538	-0.0345011	0.268639	0.12845	0.035128	0.0501205	0.182138	0.028695	-0.65422	-0.439506	-0.0863516	0.378605	0.17336	-0.0966459	-0.00822646	0.23236	0.977458	0.52215	0.666101	0.932245	0.709897	0.864516	0.924193	0.993537	0.819168	0.998458	0.962634	0.94254	0.974681	0.860271	0.946086	0.962075	0.995564	0.912734	0.187549	0.992477
YDL229W	SSB1	SSB1_k331Ac	SSB2_k331Ac	0.758491	0.972554	1.10189	1.3208	1.18731	0.926504	2.26658	1.43796	1.66382	1.74363	2.18942	2.59038	2.92703	2.48913	1.9826	4.87185	3.08996	3.57753	0.100167	0.0435382	0.0195815	0.00977271	0.0240427	0.0646342	0.000163849	0.00694533	0.0024738	0.873442	0.651542	0.542429	0.159947	0.150702	0.267138	0.00430981	0.0521963	0.0261022	3.22009	0.0196249
YDL229W	SSB1	SSB1_k364Ac	SSB2_k364Ac	0.340478	0.383583	0.699928	0.434773	0.263262	0.498357	0.0306771	1.01828	0.472109	0.60148	0.648997	1.25681	0.704082	0.315888	0.762115	-0.090293	1.59837	0.680178	0.555845	0.525435	0.226641	0.49138	0.756121	0.456944	0.929161	0.12928	0.505996	0.992447	0.962634	0.820287	0.761967	0.87896	0.703093	0.962746	0.296158	0.699843	0.526333	0.835021
YDL229W	SSB1	SSB1_k194Ac	SSB2_k194Ac	0.746828	0.847695	1.30547	0.549167	0.511911	-0.0580287	0.385335	0.586376	0.104377	1.35743	1.50996	2.40653	0.951331	0.775099	-0.170835	0.529869	0.938987	0.0749288	0.193256	0.150312	0.0283792	0.355415	0.449448	0.866469	0.60339	0.361528	0.941189	0.942458	0.837666	0.546687	0.678142	0.696148	0.946572	0.741279	0.563524	0.97221	1.24574	0.334968
YDL229W	SSB1	SSB1_k328Ac	SSB2_k328Ac	0.290584	0.172033	0.760682	0.106893	0.13147	-0.0824812	0.908198	0.15696	0.392251	0.694544	0.39926	1.81763	0.214737	0.130339	-0.269181	1.82738	0.227756	0.733389	0.497182	0.694916	0.0876624	0.832652	0.897903	0.791189	0.0861223	0.822686	0.473801	0.992447	0.968962	0.735323	0.946371	0.944553	0.911437	0.20818	0.902366	0.674308	1.0387	0.452245
YDL229W	SSB1	SSB1_k314Ac	SSB2_k314Ac	-0.185893	-0.167089	0.167163	-0.554627	-0.538259	-0.15881	-0.735535	-0.472212	-0.541796	-0.410642	-0.399713	0.565001	-1.41727	-1.53326	-0.49577	-2.05931	-1.32138	-1.51493	0.684674	0.692608	0.576879	0.168187	0.1372	0.62419	0.0495311	0.197798	0.141762	0.992447	0.968962	0.925646	0.516125	0.377045	0.820189	0.143904	0.382859	0.321256	1.36903	0.251654
YDL229W	SSB1	SSB1_k538Ac	SSB2_k538Ac	-0.231777	-0.00745075	-0.146062	0.0971955	-0.225408	-0.175379	-0.761029	-0.451726	-0.687718	-0.779284	0.00128932	-0.327526	0.32365	-1.10896	-0.796425	-3.14702	-1.88229	-2.78806	0.442795	0.998981	0.745873	0.748772	0.277524	0.432943	0.00408374	0.0709483	0.00974289	0.992447	0.999777	0.953297	0.916064	0.550192	0.688264	0.0282948	0.209432	0.0640362	2.85971	0.0172268
YDL229W	SSB1	SSB1_k90Ac	SSB2_k90Ac	-0.448027	-0.288829	0.189277	-0.527967	-0.201394	-0.258744	-0.324414	-0.337398	-0.0164406	-0.973629	-0.642633	0.56544	-1.23056	-0.626916	-0.6803	-0.936497	-0.895866	-0.179197	0.344555	0.529453	0.579522	0.236056	0.53945	0.505921	0.362769	0.383443	0.860005	0.949447	0.962634	0.926849	0.58243	0.74954	0.740777	0.530118	0.582459	0.936122	0.583622	0.7922
YDL229W	SSB1	SSB1_k73Ac	SSB2_k73Ac	0.0995837	-0.250262	-0.382429	-0.388015	-0.453312	-0.296149	-0.451554	-0.16259	-0.561411	0.394721	-0.785569	-1.05114	-1.29011	-1.70445	-1.08509	-1.73882	-0.702957	-2.01957	0.696244	0.439167	0.302795	0.208285	0.100129	0.287766	0.0938062	0.488282	0.053766	0.992447	0.937622	0.843067	0.567439	0.324079	0.559208	0.220448	0.664732	0.179179	1.1678	0.354718
YDL229W	SSB1	SSB1_k521Ac	SSB2_k521Ac	-0.384558	-0.636806	-0.378529	-1.09959	-0.97672	-0.372348	-1.56141	-0.213607	-0.860738	-0.744125	-1.29187	-0.658314	-2.27925	-2.15545	-0.844343	-3.38169	-0.55039	-1.89498	0.467458	0.214528	0.519583	0.0365275	0.0464994	0.410773	0.0037491	0.589561	0.0760841	0.992447	0.845813	0.914432	0.294016	0.217652	0.6753	0.0265501	0.737828	0.217535	2.10988	0.091483
YDL229W	SSB1	SSB1_k603Ac	SSB2_k603Ac	0.039189	-0.19518	0.0411406	-0.673539	-0.693766	-0.482621	-1.73791	-1.01534	-2.00236	0.198319	-0.604889	0.320028	-2.20709	-2.47443	-1.68307	-5.88492	-3.45315	-6.6637	0.844327	0.550456	0.751485	0.0362675	0.0201343	0.104243	3.22e-06	0.00189605	4.37e-07	0.998384	0.962634	0.953297	0.294016	0.138042	0.338962	0.000264269	0.0228924	0.000107324	12.1961	2.6e-07
YDL229W	SSB1	SSB1_k428Ac	SSB2_k428Ac	-0.904402	-0.623966	-0.504649	-0.658064	-0.912071	-0.492421	-1.01102	-0.700084	-0.635947	-2.24048	-1.56493	-1.1344	-1.69718	-2.50126	-1.34908	-2.78398	-1.91616	-1.77244	0.0394136	0.136921	0.273135	0.108789	0.023461	0.195865	0.0131572	0.0731615	0.0951238	0.815525	0.837666	0.820287	0.415009	0.149602	0.46609	0.0591479	0.212267	0.253243	1.22495	0.345427
YDL229W	SSB1	SSB1_k136Ac	SSB2_k136Ac	-0.149694	-0.244231	-0.307552	-0.381578	-0.168938	-0.506469	-0.908248	-0.416369	-0.241326	-0.336185	-0.623667	-0.658277	-1.03337	-0.637567	-1.43822	-2.62034	-1.24174	-0.799919	0.741047	0.541529	0.519606	0.316613	0.532664	0.169411	0.0184205	0.232011	0.435331	0.998384	0.962634	0.914432	0.655015	0.74462	0.434114	0.0731357	0.423899	0.643983	1.04672	0.44715
YDL229W	SSB1	SSB1_k325Ac	SSB2_k325Ac	0.20844	0.182599	0.162466	-0.18608	-0.0834265	-0.510709	-0.58052	-0.215797	-0.560149	0.716622	0.591461	0.684866	-0.609656	-0.485203	-1.70692	-2.06782	-0.839288	-1.93246	0.479947	0.559281	0.499443	0.547341	0.631565	0.0996644	0.0486634	0.4089	0.0641819	0.992447	0.962634	0.914432	0.802222	0.818201	0.330389	0.141663	0.607026	0.199451	2.30607	0.0461852
YDL229W	SSB1	SSB1_k143Ac	SSB2_k143Ac	0.273878	0.242994	-0.0756397	-0.252275	-0.376937	-0.697401	-0.673435	-1.08959	-0.8621	0.64588	0.547005	-0.038479	-0.57243	-0.980851	-1.60565	-1.65451	-2.49512	-2.0154	0.527401	0.591831	0.969776	0.574889	0.341088	0.127664	0.117265	0.023754	0.0607639	0.992447	0.96265	0.99428	0.824549	0.606792	0.379132	0.254017	0.107546	0.194081	2.43032	0.0574707
YDL229W	SSB1	SSB1_k530Ac	SSB2_k530Ac	-0.2956	0.0301628	0.30273	0.199041	-0.744131	-0.732849	-0.236079	-0.522682	-0.972285	-0.497041	0.0690232	0.655912	0.343418	-1.48536	-1.40302	-0.584053	-1.04927	-1.88051	0.623305	0.945495	0.5176	0.734024	0.149381	0.172351	0.56418	0.303638	0.0711997	0.992447	0.99711	0.914432	0.910166	0.396466	0.437593	0.706664	0.506457	0.211446	1.45626	0.215843
YDL229W	SSB1	SSB1_k565Ac	SSB2_k565Ac	-0.0069812	0.457268	0.192591	0.307801	0.0509067	-0.743689	0.814394	-0.26934	0.477571	0.0428775	1.30631	0.703871	0.835999	-0.0613954	-2.1978	2.04841	-0.90928	1.1675	0.966323	0.20969	0.491507	0.415316	0.951795	0.042835	0.0570824	0.376532	0.259906	0.998384	0.845813	0.914432	0.722268	0.96909	0.209621	0.157753	0.57806	0.459594	2.94672	0.0281287
YDL229W	SSB1	SSB1_k351Ac	SSB2_k351Ac	-0.0416727	0.120626	-0.12143	-0.105177	-0.598377	-0.878984	-0.708591	-1.10459	-0.812068	-0.0544856	0.36019	-0.177909	-0.323526	-1.88236	-2.57401	-2.22616	-3.25056	-2.4513	0.957215	0.723358	0.861	0.750436	0.0778755	0.0202448	0.0405328	0.00494933	0.0259448	0.998384	0.968962	0.980765	0.917337	0.287495	0.142061	0.125167	0.0416592	0.115111	3.58726	0.0123398
YDL229W	SSB1	SSB1_k608Ac	SSB2_k608Ac	-0.50941	-0.303505	-0.764879	-0.203752	-0.212292	-0.936655	-0.756204	-1.08213	-0.274959	-1.1293	-0.685485	-1.63863	-0.495905	-0.660793	-2.26113	-1.95031	-2.63456	-0.780935	0.275215	0.50273	0.120562	0.626622	0.518032	0.0378511	0.0686605	0.0178927	0.446103	0.942458	0.955511	0.78928	0.853063	0.732681	0.193147	0.178372	0.093461	0.650135	1.4679	0.240064
YDL229W	SSB1	SSB1_k466Ac	SSB2_k466Ac	-0.686073	-1.16487	-0.876681	-1.98923	-1.85916	-1.39784	-2.64076	-1.73139	-1.5978	-1.07977	-1.88207	-1.33165	-3.25218	-3.14243	-2.33674	-4.43387	-2.90468	-2.69967	0.296061	0.0779166	0.201409	0.00493239	0.00621881	0.0326082	0.000405322	0.0102392	0.0156564	0.942458	0.719376	0.820281	0.119414	0.0750844	0.180538	0.00659791	0.0659991	0.0854087	3.24164	0.0190859
YDL229W	SSB1	SSB1_k87Ac	SSB2_k87Ac	0.514438	-0.287885	-0.341334	-1.15974	-1.64289	-1.64008	-2.21458	-1.75447	-1.70669	1.45322	-0.758413	-0.767209	-3.16785	-4.6456	-4.5459	-6.22708	-4.89794	-4.789	0.158037	0.454973	0.449816	0.00387855	8.42e-05	0.000109706	1.33e-06	4.32e-05	5.76e-05	0.916492	0.940804	0.904922	0.105798	0.00539527	0.00646387	0.000211437	0.00219227	0.00303053	13.5356	9.09e-08
YDL229W	SSB1	SSB1_k360Ac	SSB2_k360Ac	-0.767685	-0.762484	-0.845231	-1.23585	-1.55688	-1.77145	-2.11954	-1.18105	-1.59053	-1.55965	-1.579	-1.6471	-2.60701	-3.40964	-3.78744	-4.61276	-2.58483	-3.45736	0.138161	0.13366	0.118794	0.0189287	0.0035333	0.00158391	0.000279378	0.0198039	0.00319297	0.897372	0.837666	0.78928	0.208439	0.0547848	0.0321276	0.00544838	0.0996761	0.0313394	3.68618	0.0109305
YDR012W	RPL4B	RPL4B_k161Ac	RPL4A_k161Ac	0.0635656	0.0761037	-0.0720946	0.454902	0.448259	0.409267	1.07795	0.351314	0.767495	0.25782	0.252079	-0.0423535	1.33618	1.12816	1.11318	2.98292	0.892143	2.11987	0.799792	0.80415	0.966734	0.199958	0.275682	0.281878	0.00869495	0.385376	0.0497993	0.998384	0.975444	0.99428	0.561952	0.54831	0.55287	0.0472028	0.582812	0.170196	1.89701	0.125545
YDR012W	RPL4B	RPL4B_k342Ac	RPL4A_k342Ac	0.506671	0.238336	0.125961	0.400218	0.165051	0.220956	0.3193	0.991786	0.985513	1.82742	0.850395	0.63558	1.34761	0.318851	0.629486	0.809068	3.23877	3.19101	0.0790487	0.40281	0.530563	0.189323	0.752368	0.534482	0.425763	0.00325193	0.00366212	0.873442	0.919064	0.920518	0.552222	0.878357	0.76367	0.592313	0.031934	0.0348019	2.57772	0.0283415
YDR012W	RPL4B	RPL4B_k332Ac	RPL4A_k332Ac	0.453527	0.341529	0.332657	0.242561	0.384072	0.0542163	0.188304	-0.803254	-0.197098	1.43983	1.05716	1.18223	0.70327	0.942104	0.0467727	0.312238	-2.59543	-0.783876	0.168961	0.305949	0.254176	0.491872	0.359977	0.963266	0.758843	0.0193808	0.444423	0.921776	0.887411	0.820287	0.761967	0.620897	0.987743	0.855222	0.0985498	0.64944	2.86443	0.0314261
YDR012W	RPL4B	RPL4B_k346Ac		-0.307815	-0.260265	-0.323657	-0.527337	-0.42383	-0.240402	-0.906005	-1.08352	-0.864725	-0.639192	-0.5651	-0.594626	-1.20311	-1.11153	-0.624852	-2.21846	-2.54697	-2.07413	0.531633	0.579748	0.560307	0.24622	0.282564	0.54077	0.0411458	0.0213881	0.0543566	0.992447	0.96265	0.924498	0.594546	0.555698	0.76367	0.126004	0.101631	0.180739	1.43569	0.252035
YDR012W	RPL4B	RPL4B_k104Ac	RPL4A_k104Ac	0.0215613	-0.20074	0.0926913	-0.267896	-0.342844	-0.252527	-0.162252	-0.172872	0.0953666	0.176121	-0.775694	0.605822	-1.11794	-1.67089	-1.17108	-0.994556	-0.913618	0.134449	0.861553	0.444875	0.549846	0.273741	0.106648	0.252108	0.329049	0.369249	0.894075	0.998384	0.937993	0.921881	0.616545	0.335668	0.531503	0.49968	0.571928	0.955014	1.10543	0.392895
YDR012W	RPL4B	RPL4B_k144Ac	RPL4A_k144Ac	-0.557524	-0.601783	-0.583115	-0.780713	-0.530231	-0.313809	-1.22585	-1.16292	-1.21101	-0.939593	-1.04265	-0.921758	-1.38827	-1.05846	-0.61888	-2.30121	-2.13677	-2.23443	0.361226	0.312423	0.370179	0.18385	0.305374	0.544601	0.034981	0.0482064	0.0398825	0.955471	0.887411	0.884946	0.539463	0.576686	0.764522	0.112259	0.160062	0.147607	1.13827	0.39217
YDR012W	RPL4B	RPL4B_k338Ac	RPL4A_k338Ac	-0.2566	-0.540257	-0.271205	-0.58677	-0.19326	-0.523466	-0.383821	-0.718659	-0.706386	-0.630526	-1.43258	-0.573631	-1.60607	-0.715736	-1.51267	-1.2617	-2.07984	-2.06713	0.533812	0.163803	0.571109	0.120246	0.480485	0.142334	0.218173	0.0474613	0.0487334	0.992447	0.840405	0.925223	0.432004	0.710818	0.402204	0.374992	0.159249	0.168508	0.9414	0.507342
YDR012W	RPL4B	RPL4B_k314Ac	RPL4A_k314Ac	-1.10554	-1.44304	-1.2277	-1.31415	-0.995365	-0.533553	-1.34435	-1.21637	-1.07698	-2.47412	-3.27794	-2.67146	-3.02461	-2.43949	-1.3071	-3.26476	-2.90223	-2.60114	0.0247808	0.00467084	0.0165903	0.00796743	0.0265673	0.209428	0.00480285	0.0102916	0.0191567	0.763184	0.428454	0.509854	0.14361	0.15707	0.483524	0.0320118	0.0659991	0.0936344	2.05255	0.0995709
YDR012W	RPL4B	RPL4B_k180Ac	RPL4A_k180Ac	-0.0621571	-0.164912	0.00484741	-0.0618589	-0.461654	-0.548342	-0.612144	-1.14902	-0.803446	-0.100687	-0.396369	0.158546	-0.181724	-1.34823	-1.48115	-1.75908	-3.03595	-2.18316	0.920565	0.695043	0.875242	0.857198	0.189124	0.150494	0.0902388	0.00536515	0.0381709	0.998384	0.968962	0.980765	0.953665	0.4394	0.409414	0.215084	0.0443981	0.144168	2.36625	0.0414241
YDR012W	RPL4B	RPL4B_k308Ac	RPL4A_k308Ac	0.748681	-0.330415	-0.0390568	-0.40127	-0.0893668	-0.663707	-0.364678	-0.179386	-0.191108	2.11449	-0.884872	0.0519511	-1.12851	-0.444693	-1.92673	-1.23373	-0.641163	-0.694017	0.044142	0.384274	0.958962	0.269334	0.660194	0.0649255	0.228257	0.526986	0.49378	0.815525	0.91856	0.990771	0.610353	0.835935	0.267138	0.386908	0.692179	0.692043	2.34742	0.0428572
YDR012W	RPL4B	RPL4B_k360Ac		-0.891526	-0.853313	-0.690298	-1.00403	-0.886925	-0.866713	-1.36899	-1.15867	-1.09362	-2.04673	-1.99077	-1.48876	-2.38796	-2.2596	-2.13195	-3.42373	-2.85612	-2.72073	0.0508386	0.0570311	0.14849	0.024436	0.0323867	0.04255	0.00204291	0.008286	0.0114189	0.819191	0.658275	0.797646	0.234757	0.178604	0.209426	0.0182356	0.0573018	0.0697929	1.6906	0.141707
YDR012W	RPL4B	RPL4B_k170Ac	RPL4A_k170Ac	-0.738334	-0.675532	-0.331727	-1.14905	-0.736779	-0.979748	-1.17967	-1.34156	-1.04265	-1.24874	-1.16442	-0.477339	-2.02149	-1.41171	-1.77612	-2.2056	-2.43429	-1.9262	0.229504	0.261114	0.639497	0.0600691	0.176953	0.0944968	0.0421902	0.0268457	0.0718119	0.942458	0.884419	0.936169	0.340885	0.426108	0.325169	0.127873	0.115288	0.212407	1.19307	0.362024
YDR012W	RPL4B	RPL4B_k55Ac	RPL4A_k55Ac	-0.272196	-0.457674	-0.261339	-1.20726	-1.4324	-1.02097	-1.58484	-1.07869	-1.89954	-0.481602	-0.866819	-0.391797	-2.34574	-2.90014	-2.04188	-3.21768	-2.18319	-3.77934	0.634087	0.39391	0.698377	0.0268291	0.00745621	0.0513504	0.00342728	0.0381683	0.000821106	0.992447	0.91856	0.94377	0.24245	0.0813556	0.232736	0.0248688	0.141617	0.0131941	3.43751	0.00643261
YDR023W	SES1	SES1_k54Ac		-0.101864	-0.572746	-0.601233	-0.884564	0.0712475	0.427144	-0.183836	-0.36656	-0.868894	-0.176777	-1.25437	-1.20616	-1.98661	-0.00336807	0.862335	-0.597189	-0.934616	-2.06672	0.861875	0.227505	0.245077	0.0641501	0.997354	0.401088	0.558636	0.363709	0.0551297	0.998384	0.850993	0.820287	0.3511	0.998031	0.670575	0.702708	0.566325	0.182196	1.73981	0.159058
YDR023W	SES1	SES1_k396Ac		-0.148661	-0.327959	-0.620835	-0.356673	-0.292571	-0.379053	-0.639582	-0.831792	-0.907349	-0.380342	-0.963266	-1.6934	-1.10373	-1.09918	-1.25707	-2.18043	-2.66621	-2.91624	0.708633	0.349573	0.109516	0.285837	0.287756	0.22655	0.0443047	0.0167701	0.00999524	0.996819	0.91856	0.777457	0.62074	0.559188	0.50429	0.132644	0.0901545	0.0645745	1.77329	0.151218
YDR023W	SES1	SES1_k99Ac		-0.470049	0.071335	-0.0561834	-0.794244	-1.70022	-0.89497	-2.11026	-1.64712	-1.57067	-0.773405	0.13667	0.00313372	-1.38932	-3.06213	-1.61266	-3.79168	-2.93868	-2.81967	0.450421	0.892975	0.997538	0.183538	0.00736381	0.126127	0.00156972	0.0095379	0.0122194	0.992447	0.995355	0.999023	0.539463	0.0809469	0.376703	0.0148633	0.0621652	0.0719964	4.24193	0.00568652
YDR025W	RPS11A	RPS11A_k24Ac		0.307213	-0.448755	0.277778	0.719403	0.857685	1.01397	1.31369	2.25184	1.59889	0.410675	-0.549658	0.418548	0.884062	0.978412	1.2156	1.53141	2.73916	1.91584	0.686692	0.590051	0.681043	0.389595	0.342256	0.241554	0.144961	0.0144336	0.0732053	0.992447	0.96265	0.94377	0.701598	0.607402	0.517504	0.287	0.0830495	0.213951	1.83828	0.137115
YDR025W	RPS11A	RPS11A_k141Ac		0.483571	0.519348	0.235771	0.747502	0.430151	0.719961	0.648789	0.6472	0.783808	1.33906	1.39553	0.777701	1.95195	0.946117	1.80336	1.49219	1.56939	1.91106	0.199037	0.181693	0.447954	0.0684509	0.357988	0.0899614	0.154866	0.13588	0.0738565	0.942458	0.840405	0.904922	0.355087	0.620373	0.31626	0.302151	0.304829	0.214955	0.723669	0.681962
YDR025W	RPS11A	RPS11A_k79Ac		0.53191	0.579055	0.645095	0.874343	1.3317	0.716869	0.777345	0.781287	0.550447	1.66086	1.75886	2.10724	2.59001	3.77316	2.03236	2.07465	2.17862	1.46415	0.115969	0.0974727	0.0510212	0.0195964	0.00163267	0.0588469	0.0543029	0.0444601	0.162287	0.881773	0.763709	0.630576	0.210574	0.0329442	0.254437	0.15178	0.154822	0.350511	1.77545	0.150725
YDR025W	RPS11A	RPS11A_k148Ac		0.373997	0.144876	0.188666	0.456257	0.194565	0.455595	0.56406	-0.148942	-0.837198	0.82449	0.317678	0.513251	0.928197	0.253439	0.867335	0.996546	-0.423058	-1.87087	0.421635	0.754787	0.614704	0.366929	0.803117	0.398424	0.333638	0.677815	0.0795385	0.979459	0.969312	0.93565	0.684025	0.895127	0.667666	0.503533	0.807785	0.223983	1.51445	0.223737
YDR025W	RPS11A	RPS11A_k43Ac		0.27271	0.206467	0.133149	0.128137	0.396678	0.0245235	0.804924	0.0823859	0.611076	0.736159	0.534767	0.477069	0.294415	0.808431	-0.0355338	1.79648	0.0699065	1.37058	0.472159	0.600075	0.639685	0.77218	0.430555	0.972088	0.0910875	0.945124	0.189197	0.992447	0.96265	0.936169	0.923034	0.682619	0.990237	0.216406	0.966783	0.380432	0.721052	0.684036
YDR025W	RPS11A	RPS11A_k102Ac		0.51343	-0.00987304	0.359076	0.238841	-0.250248	0.0242441	-0.298856	0.273799	0.002396	1.52102	-0.00589357	1.18425	0.649286	-0.91717	-0.0412192	-1.0903	0.623036	-0.169027	0.147533	0.99537	0.253398	0.525253	0.372506	0.967625	0.291534	0.541933	0.867868	0.908445	0.999441	0.820287	0.790294	0.631417	0.989175	0.457327	0.704689	0.937908	1.39518	0.267907
YDR025W	RPS11A	RPS11A_k36Ac		0.156498	-0.0578854	0.0571203	0.135782	0.363751	-0.0574469	0.666469	0.247875	0.110148	0.521773	-0.146212	0.336042	0.366665	0.849423	-0.280841	1.697	0.564843	0.14077	0.606211	0.884873	0.739515	0.716813	0.403341	0.781038	0.101547	0.576985	0.889129	0.992447	0.995355	0.953024	0.900013	0.654238	0.905169	0.229065	0.730782	0.953093	0.648941	0.745589
YDR025W	RPS11A	RPS11A_k15Ac		-0.277307	-0.2864	-0.00214368	-0.130202	0.109528	-0.155571	-0.244128	0.0689022	-0.187756	-0.659408	-0.720269	0.144399	-0.362913	0.0950448	-0.502405	-0.851226	0.0375532	-0.645497	0.518898	0.481623	0.886966	0.721361	0.925445	0.622143	0.407051	0.970503	0.527642	0.992447	0.955511	0.980765	0.901766	0.951277	0.81896	0.574851	0.98116	0.723666	0.291076	0.96732
YDR025W	RPS11A	RPS11A_k56Ac		-0.280586	0.176127	-0.00946189	-0.111398	-0.804833	-0.29167	-0.453011	-0.342104	0.0167677	-0.541296	0.385375	0.101697	-0.254726	-1.83882	-0.692346	-1.12755	-0.830739	-0.0946164	0.59567	0.704973	0.920246	0.80214	0.0843455	0.498524	0.275932	0.418197	0.92578	0.992447	0.968962	0.985292	0.931823	0.298935	0.735231	0.442271	0.611722	0.966292	0.878582	0.56265
YDR025W	RPS11A	RPS11A_k96Ac		-0.166774	-0.357391	0.0129103	-1.58562	-0.963972	-1.11254	-1.298	-1.6217	-1.59579	-0.413715	-1.00072	0.202977	-4.56803	-2.9677	-3.29566	-3.95927	-4.79785	-4.74529	0.684508	0.331674	0.84168	0.000306539	0.00897643	0.00449886	0.00110029	0.000190695	0.000212465	0.992447	0.908097	0.980765	0.0240382	0.0924635	0.0662683	0.0121859	0.00624208	0.00652003	8.37915	0.000133549
YDR033W	MRH1	MRH1_k302Ac		0.386272	-0.0720733	0.445112	-0.566944	-0.909494	0.234776	-0.0373919	0.912004	0.964354	0.509039	-0.0800917	0.626905	-0.719124	-1.22395	0.244247	-0.152668	1.06866	1.12448	0.617588	0.937145	0.539456	0.48231	0.238473	0.810106	0.880545	0.30089	0.277194	0.992447	0.99711	0.921881	0.76146	0.503252	0.92147	0.931784	0.505372	0.478672	1.10398	0.412084
YDR035W	ARO3	ARO3_k106Ac	ARO4_k106Ac	-0.500812	0.506677	0.130077	0.681313	-0.261705	0.486952	-0.599624	0.179519	0.216221	-1.03391	1.11149	0.406322	1.44995	-0.722598	0.968285	-1.47936	0.270362	0.333346	0.316368	0.282583	0.689823	0.166157	0.480229	0.347136	0.158227	0.790296	0.743148	0.942458	0.887411	0.94377	0.515848	0.710818	0.619046	0.304664	0.882793	0.865342	1.82983	0.138869
YDR037W	KRS1	KRS1_k139Ac		0.693352	0.109366	0.481287	-0.177258	0.75477	0.366382	0.244557	0.187236	-0.93751	1.47266	0.241116	1.10981	-0.385723	1.40353	0.674224	0.328094	0.273418	-2.05678	0.160006	0.812491	0.283281	0.70472	0.179338	0.509676	0.747043	0.787987	0.0561827	0.917075	0.975748	0.82957	0.894102	0.430236	0.741151	0.845806	0.881668	0.183905	2.11288	0.0910803
YDR037W	KRS1	KRS1_k123Ac		0.0695463	0.264266	0.516995	0.248692	-0.793314	0.0490814	-0.954305	0.370568	-0.387913	0.188329	0.558187	1.1797	0.489363	-1.77692	0.0211746	-2.13259	0.648724	-0.922923	0.852958	0.584349	0.255153	0.631144	0.0943605	0.983365	0.0485962	0.525607	0.369589	0.998384	0.96265	0.820287	0.856893	0.316622	0.992291	0.141663	0.691884	0.586012	2.36699	0.062923
YDR037W	KRS1	KRS1_k59Ac		0.175303	0.100726	0.472291	-0.0417101	-0.592723	-0.268717	0.300791	-0.209337	-2.01921	0.452258	0.248447	1.21401	-0.118779	-1.52353	-0.703922	0.493723	-0.603729	-4.76442	0.65708	0.80691	0.242146	0.906911	0.146909	0.491476	0.628128	0.554384	0.000204261	0.992447	0.975444	0.820287	0.969867	0.39321	0.730519	0.765288	0.712665	0.00640163	5.56965	0.0014142
YDR050C	TPI1	TPI1_k199Ac		0.472682	1.13858	1.03929	1.25398	0.165139	0.973053	0.911337	1.35285	1.34301	0.6818	1.57921	1.5116	1.71344	0.127252	1.28706	1.13816	1.78874	1.76478	0.504997	0.133613	0.149897	0.1057	0.900307	0.216161	0.271605	0.0923707	0.096442	0.992447	0.837666	0.797646	0.411083	0.944553	0.492126	0.436763	0.243839	0.255028	0.894263	0.551152
YDR050C	TPI1	TPI1_k195Ac		0.421153	0.953503	0.211967	1.01061	0.961766	0.930717	1.07725	0.610813	0.0014995	0.96155	2.08466	0.585443	2.16953	1.92788	1.93428	2.15151	1.20668	-0.131037	0.345067	0.0469865	0.563259	0.0392954	0.0647755	0.0639467	0.0408269	0.238337	0.896747	0.949447	0.653376	0.924498	0.30298	0.260695	0.267138	0.125587	0.429707	0.955104	1.6142	0.162708
YDR050C	TPI1	TPI1_k69Ac		-0.0401247	-0.00801046	0.548925	-0.216994	-0.190217	0.320593	-1.05807	0.186249	-0.0516779	-0.0221752	-0.000264235	0.752785	-0.281763	-0.326183	0.349565	-1.41794	0.163565	-0.140904	0.982579	0.999792	0.462379	0.781693	0.748462	0.731168	0.175156	0.872097	0.889683	0.998458	0.999792	0.907299	0.923034	0.877076	0.879716	0.327002	0.930194	0.953093	0.632684	0.754058
YDR050C	TPI1	TPI1_k138Ac		0.600909	0.852485	-0.68182	-0.0058181	0.402394	0.211363	-0.357088	0.0365271	-0.0592923	1.02655	1.41718	-1.02765	-0.026344	0.543015	0.284336	-0.728484	-0.0294042	-0.199686	0.319715	0.175374	0.319213	0.979305	0.594513	0.779755	0.476717	0.976901	0.844211	0.942458	0.840405	0.85336	0.991773	0.796831	0.904393	0.638367	0.9856	0.927786	1.09055	0.420102
YDR050C	TPI1	TPI1_k89Ac		0.105387	0.418875	0.291405	0.193431	-0.195785	-0.0120499	-0.62503	-0.288846	0.0932928	0.184256	0.615958	0.50441	0.264556	-0.387687	-0.073352	-1.02521	-0.495487	0.0452843	0.855231	0.543237	0.618189	0.793421	0.70138	0.942083	0.314638	0.624387	0.964224	0.998384	0.962634	0.93565	0.926393	0.85674	0.978212	0.48227	0.768998	0.985601	0.484128	0.872
YDR050C	TPI1	TPI1_k12Ac		0.0302774	-0.177964	0.567236	-0.293433	-0.371116	-0.430756	-0.253583	0.213785	-0.24768	0.119124	-0.38594	1.41804	-0.688583	-1.00673	-1.06487	-0.768201	0.361541	-0.702186	0.906642	0.704563	0.175128	0.500828	0.328867	0.302549	0.453421	0.722368	0.49253	0.998384	0.968962	0.811013	0.770063	0.597357	0.574696	0.617115	0.839735	0.691607	1.1713	0.373755
YDR050C	TPI1	TPI1_k112Ac		0.128293	-0.0138551	-0.0916017	-0.647441	-0.691425	-1.02477	-0.437018	-0.655088	-0.575515	0.560977	-0.0225738	-0.125223	-2.45057	-2.84772	-3.96318	-1.94576	-2.64378	-2.37539	0.57958	0.982161	0.901303	0.0212457	0.00845405	0.00050898	0.0624857	0.0136648	0.0251272	0.992447	0.997933	0.982542	0.221949	0.0891159	0.0153006	0.166203	0.0805254	0.113884	4.79216	0.000779679
YDR050C	TPI1	TPI1_k84Ac		-0.136055	-0.362349	-0.381583	-1.73428	-2.18079	-2.16229	-2.53144	-2.04665	-1.8545	-0.304011	-0.94709	-0.864371	-4.65983	-6.01977	-5.87952	-6.98947	-5.61234	-5.11921	0.764989	0.357507	0.400002	0.000253438	1.69e-05	2.21e-05	2.85e-06	3.72e-05	9.91e-05	0.998384	0.91856	0.892171	0.0219597	0.00178069	0.00217343	0.000264269	0.00218136	0.00385275	15.1889	2.71e-06
YDR062W	LCB2	LCB2_k557Ac		0.253964	-0.30332	-0.224258	-0.283372	0.390146	0.0711707	0.178051	-0.151217	-0.035055	0.745519	-0.797647	-0.448754	-0.792309	0.856645	0.0874775	0.250808	-0.554917	-0.261758	0.466638	0.436612	0.659554	0.439629	0.404135	0.931364	0.805116	0.586532	0.796807	0.992447	0.937622	0.942481	0.740354	0.654238	0.975746	0.887578	0.735287	0.898696	0.692958	0.706336
YDR064W	RPS13	RPS13_k93Ac		0.347942	0.461026	0.593315	0.637849	0.122662	0.372529	0.159997	0.370792	1.1565	0.777872	0.985133	1.36859	1.31893	0.104849	0.701342	0.157319	0.66488	2.30001	0.447856	0.339044	0.189807	0.205535	0.917782	0.493042	0.876937	0.515481	0.0350636	0.992447	0.912548	0.820281	0.565893	0.948457	0.730904	0.929301	0.684674	0.138454	0.983844	0.488232
YDR064W	RPS13	RPS13_k27Ac		-0.0472196	-0.455383	-0.446806	-1.56573	-1.52228	-0.655064	-1.53251	-1.19249	-1.25582	-0.0430809	-0.772118	-0.670723	-2.71855	-2.75156	-1.1969	-2.79055	-2.15093	-2.2732	0.965964	0.446953	0.508267	0.0114776	0.0106203	0.242064	0.00968556	0.0408769	0.0314448	0.998384	0.938687	0.914432	0.173006	0.0978898	0.517504	0.0499209	0.145791	0.12938	2.53485	0.0305964
YDR071C	PAA1	PAA1_k170Ac		0.342571	0.180886	0.297717	0.709929	1.32396	1.40414	1.54273	0.907932	1.03119	0.926485	0.479179	0.90337	1.77709	3.17753	3.46751	3.70171	2.16768	2.46154	0.367791	0.638216	0.379566	0.094331	0.00577505	0.00312494	0.00190016	0.0454129	0.0254164	0.955471	0.968962	0.884946	0.394491	0.0739708	0.0529084	0.0171714	0.157396	0.114142	3.4015	0.0155616
YDR071C	PAA1	PAA1_k176Ac		-0.577558	-0.646992	-0.804027	-0.674571	-0.0687964	-0.0638488	-1.0772	-1.57115	-1.18941	-1.14803	-1.32144	-1.54231	-1.41561	-0.292657	-0.212131	-2.40295	-3.36054	-2.58697	0.267627	0.204713	0.142305	0.175826	0.7735	0.834651	0.0285833	0.00392104	0.019718	0.942458	0.845813	0.797646	0.530301	0.882313	0.933714	0.0979144	0.0354969	0.0952282	2.43065	0.0574432
YDR071C	PAA1	PAA1_k168Ac		-0.396355	0.0898144	-0.52248	0.0796352	0.082201	-0.658233	0.953169	-0.100433	1.25335	-0.573143	0.149544	-0.711598	0.106417	0.0144572	-1.06781	1.32986	-0.237172	1.82529	0.574418	0.882971	0.486835	0.916558	0.988642	0.30126	0.201987	0.815497	0.0864508	0.992447	0.995355	0.914432	0.971987	0.993587	0.57407	0.356319	0.90047	0.238654	1.57679	0.203578
YDR099W	BMH2	BMH2_k51Ac	BMH1_k51Ac	-0.279158	0.0894664	0.207939	-0.500139	-1.1013	-0.36927	-1.36144	-0.693804	-1.02013	-0.315068	0.119281	0.326136	-0.625831	-1.43983	-0.500396	-1.77402	-0.917545	-1.327	0.756732	0.906519	0.748496	0.540143	0.16896	0.623525	0.0948531	0.372316	0.20291	0.998384	0.996978	0.953297	0.801815	0.418982	0.820047	0.220448	0.573988	0.396402	1.00428	0.474592
YDR129C	SAC6	SAC6_k358Ac		-0.061457	-0.119513	-0.0628126	-0.395007	-0.348325	-0.493761	0.159724	-0.597402	0.330643	-0.0974229	-0.277568	-0.0119629	-1.00671	-1.04624	-1.3231	0.18534	-1.61941	0.667658	0.923586	0.784855	0.990601	0.328874	0.310811	0.204174	0.855263	0.124661	0.513752	0.998384	0.971075	0.999023	0.662792	0.579113	0.477377	0.922257	0.293659	0.708894	1.11031	0.408346
YDR145W	TAF12	TAF12_k371Ac		-0.310342	0.0551402	-0.313084	-0.0172092	0.18297	0.0340482	0.162576	-0.444204	0.26114	-0.865043	0.188978	-0.765927	-0.0822204	0.330907	-0.0141502	0.232547	-1.49705	0.598169	0.394867	0.851566	0.450565	0.935096	0.743346	0.988817	0.81792	0.146332	0.554863	0.971438	0.988789	0.904922	0.975028	0.875259	0.994217	0.894429	0.317447	0.745404	0.842011	0.585311
YDR148C	KGD2	KGD2_k290Ac		0.00745628	-0.543368	-0.500496	-0.714263	-0.352809	-0.843254	-0.668075	-1.25898	-0.554629	0.0765587	-1.38044	-1.14055	-1.86725	-1.09692	-2.27341	-1.9414	-3.3852	-1.58918	0.939912	0.186201	0.27064	0.080069	0.288713	0.0369492	0.0698106	0.00372135	0.131344	0.998384	0.841334	0.820287	0.37644	0.560308	0.191699	0.180089	0.0351381	0.307927	2.11447	0.0908669
YDR155C	CPR1	CPR1_k80Ac		-0.433231	0.273178	-0.0891402	0.626878	1.48975	1.83694	0.835872	1.92222	1.69094	-0.840968	0.57494	-0.0637245	1.26192	2.89947	3.67947	1.53619	3.82203	3.33334	0.412607	0.573231	0.949969	0.224845	0.010351	0.00199206	0.143791	0.0014718	0.00415377	0.977801	0.96265	0.989395	0.575859	0.0975985	0.0371432	0.28652	0.0198895	0.037955	5.86801	0.00106431
YDR155C	CPR1	CPR1_k42Ac	CPR3_k42Ac	-0.199276	-0.282712	-0.462567	0.750297	0.98867	1.59496	0.930174	1.24294	1.76911	-0.296664	-0.460698	-0.677971	1.24029	1.53486	2.60786	1.41612	1.99178	2.86089	0.770492	0.651139	0.507358	0.232532	0.144115	0.0188959	0.175681	0.06353	0.0112169	0.998384	0.968962	0.914432	0.577606	0.388851	0.137732	0.327568	0.194958	0.069132	3.37213	0.0161513
YDR155C	CPR1	CPR1_k21Ac		-0.249998	0.617845	-0.0578953	1.24979	0.721391	1.34346	0.334468	1.09302	1.17748	-0.446492	1.22653	0.000200909	2.43018	1.27159	2.55777	0.488813	2.03619	2.18696	0.661153	0.237529	0.999842	0.0270675	0.221473	0.0209241	0.631526	0.0584215	0.0437465	0.992447	0.862365	0.999842	0.243112	0.483304	0.14265	0.767025	0.183095	0.157167	2.47247	0.0541249
YDR155C	CPR1	CPR1_k87Ac		-0.660285	-0.63903	-0.844828	-0.479074	-0.158558	-0.0398767	-0.510419	0.298644	0.225246	-1.48344	-1.46761	-1.82938	-1.1375	-0.537824	-0.182832	-1.38465	0.567921	0.379722	0.149889	0.154112	0.0787463	0.265626	0.595238	0.856337	0.17784	0.574924	0.707212	0.908445	0.837666	0.720691	0.607558	0.797078	0.94063	0.329923	0.728798	0.845158	1.48784	0.204074
YDR158W	HOM2	HOM2_k135Ac		-0.176479	0.0434127	0.88503	0.451719	0.888487	0.521627	1.3197	-0.0798158	0.580306	-0.374111	0.124216	2.28743	1.07102	1.97863	1.17125	2.99461	-0.3255	1.2574	0.713173	0.902672	0.0359442	0.299857	0.0651172	0.258438	0.00848473	0.748969	0.226435	0.997941	0.995355	0.588287	0.634612	0.261249	0.532419	0.0466343	0.857879	0.420605	2.68955	0.0399256
YDR158W	HOM2	HOM2_k33Ac		0.251583	-0.245687	0.313735	0.512165	0.389842	0.472726	0.0641596	0.668555	0.468057	0.596742	-0.518421	0.8101	1.09397	0.690991	0.94572	-0.0456967	1.33845	0.885065	0.558927	0.611173	0.429622	0.28997	0.499353	0.358184	0.964111	0.199232	0.38907	0.992447	0.96265	0.904922	0.62354	0.726317	0.631863	0.980144	0.384235	0.604848	0.681376	0.715535
YDR158W	HOM2	HOM2_k288Ac		-1.33284	-0.605688	-0.661343	-0.0626882	-0.703865	-0.285867	-0.770999	0.185904	0.377228	-1.99057	-0.908093	-0.916378	-0.110665	-1.17957	-0.493054	-1.30031	0.199767	0.478891	0.063674	0.37714	0.372909	0.913242	0.255205	0.628591	0.21169	0.844148	0.638416	0.873442	0.91856	0.884946	0.969867	0.52328	0.820873	0.367712	0.916314	0.803063	1.19216	0.362508
YDR158W	HOM2	HOM2_k230Ac		-0.605371	-0.478025	-0.830228	-0.559947	-0.374259	-0.798881	-1.26248	-0.628984	-1.05109	-1.80984	-1.45944	-2.39677	-1.76948	-1.38742	-2.59978	-4.18255	-2.12094	-3.45447	0.0889102	0.163562	0.0289383	0.0956317	0.184104	0.0192097	0.000686605	0.0496968	0.00321266	0.873442	0.840405	0.546687	0.395914	0.436665	0.138029	0.00945205	0.161241	0.0313394	2.67292	0.0408558
YDR165W	TRM82	TRM82_k90Ac		0.0290937	0.0877045	0.265503	0.505293	0.894689	0.725189	1.25494	0.487343	1.03312	0.183652	0.341627	1.15722	1.77113	2.94017	2.45547	4.18462	1.5488	3.47415	0.855701	0.735356	0.257624	0.088173	0.00677061	0.0210127	0.00028481	0.133427	0.00179756	0.998384	0.968962	0.820287	0.384585	0.0781491	0.14265	0.00544838	0.301901	0.0211283	4.15001	0.00204808
YDR165W	TRM82	TRM82_k85Ac		1.04105	0.502079	0.284489	0.0941516	0.157002	-0.469667	0.355839	-1.08976	-1.38489	1.64542	0.78902	0.529989	0.129954	0.130355	-0.786778	0.418916	-1.77052	-2.23891	0.119144	0.441495	0.603308	0.898203	0.89789	0.44277	0.680779	0.0954523	0.039535	0.881773	0.937622	0.93565	0.966438	0.944553	0.691848	0.800027	0.246914	0.147469	2.76753	0.0358609
YDR176W	NGG1	NGG1_k183Ac		-0.020687	0.0261708	-0.247681	0.15546	0.233357	0.300414	0.969349	0.362321	0.812935	0.00417765	0.0910104	-0.508215	0.389263	0.430272	0.701042	2.36908	0.82507	2.01217	0.996718	0.9286	0.618152	0.702151	0.672667	0.493224	0.0305802	0.421315	0.0611361	0.998458	0.99711	0.93565	0.89315	0.840406	0.730904	0.102842	0.614453	0.194081	1.65562	0.180661
YDR176W	NGG1	NGG1_k15Ac		-0.592152	-0.377907	-0.634446	-0.571989	0.0131271	-0.217674	-0.138122	-0.946891	-0.580121	-1.11834	-0.726274	-1.13118	-1.14239	-0.117028	-0.503209	-0.438091	-1.96481	-1.2599	0.279731	0.478034	0.274448	0.269895	0.908277	0.62159	0.667106	0.0668253	0.225553	0.942458	0.955511	0.820287	0.610683	0.948457	0.81896	0.789909	0.201296	0.420026	0.713643	0.689912
YDR190C	RVB1	RVB1_k377Ac		0.10024	-0.38342	-0.686599	-0.821021	-0.57213	0.0143662	-0.0366511	-0.201709	-0.45482	0.169088	-0.518535	-0.867765	-1.14744	-0.890256	-0.033676	-0.168113	-0.353518	-0.71335	0.86782	0.611095	0.398195	0.267864	0.386358	0.973547	0.868575	0.728259	0.485779	0.998384	0.96265	0.892171	0.610002	0.643057	0.990237	0.925099	0.844001	0.686052	0.394808	0.920222
YDR212W	TCP1	TCP1_k308Ac		-0.755936	-0.20316	-0.848245	-0.106062	-0.305012	-0.116783	-0.100867	-0.675977	-0.186416	-1.28598	-0.342422	-1.38511	-0.203733	-0.662149	-0.27263	-0.326005	-1.28013	-0.43528	0.216528	0.736435	0.184797	0.841099	0.517185	0.788582	0.748594	0.218527	0.669103	0.942458	0.968962	0.820281	0.949628	0.732681	0.91033	0.846912	0.40753	0.821037	0.520536	0.839211
YDR224C	HTB1	HTB1_k21Ac	HTB2_k21Ac	0.344604	0.53786	0.3614	0.432421	0.438236	0.877817	0.201513	0.117254	-0.706864	0.657278	0.977643	0.751426	0.756531	0.654809	1.50332	0.208524	0.112656	-1.37742	0.516735	0.337192	0.459093	0.45608	0.518299	0.144716	0.836433	0.911162	0.180035	0.992447	0.910211	0.904922	0.742327	0.732681	0.404563	0.90973	0.94851	0.372985	1.19227	0.340562
YDR224C	HTB1	HTB1_k6Ac		0.804416	1.35085	1.07439	1.17532	0.643197	0.857982	0.84343	0.363182	-1.43537	1.56467	2.57158	2.14334	2.20534	1.07969	1.55059	1.43528	0.584493	-2.83401	0.12966	0.0161414	0.0415383	0.0364037	0.29012	0.132997	0.163038	0.563888	0.00873505	0.887532	0.52836	0.624347	0.294016	0.561474	0.38793	0.309479	0.720298	0.0605614	4.86911	0.000697256
YDR224C	HTB1	HTB1_k22Ac	HTB2_k22Ac	1.22457	1.51142	1.44461	1.86197	1.58422	0.200967	3.36146	1.27121	-0.130219	1.77764	2.16602	2.14233	2.64019	2.15495	0.231265	4.67121	1.7349	-0.273948	0.0942383	0.0455593	0.047692	0.0176881	0.0465448	0.820005	0.000247548	0.10174	0.787587	0.873442	0.651542	0.630576	0.203551	0.217652	0.926989	0.00532979	0.256472	0.890342	4.28372	0.00542377
YDR224C	HTB1	HTB1_k123Ac	HTB2_k123Ac	0.149161	0.133415	-0.289168	0.520979	-0.298693	0.137941	1.12755	0.352251	0.685843	0.411067	0.338653	-0.55439	1.22501	-0.890825	0.237853	2.49991	0.714358	1.49627	0.68641	0.739221	0.586884	0.238086	0.386062	0.814977	0.0235251	0.485172	0.15381	0.992447	0.968962	0.930526	0.585478	0.643057	0.923432	0.0850741	0.661351	0.339592	1.98661	0.109815
YDR224C	HTB1	HTB1_k16Ac	HTB2_k16Ac	0.332408	0.258172	0.0971919	0.105996	0.0872737	0.113233	-0.284578	-0.454977	-0.861917	0.916206	0.687099	0.400914	0.247546	0.037483	0.19239	-0.955092	-1.31585	-2.38663	0.367916	0.498058	0.691734	0.806415	0.970384	0.848921	0.348261	0.199621	0.0245079	0.955471	0.955511	0.94377	0.933675	0.982389	0.939489	0.517126	0.384369	0.111765	2.09737	0.0674933
YDR224C	HTB1	HTB1_k88Ac	HTB2_k88Ac	0.56066	0.626	-0.178203	0.128738	0.38215	-0.219404	-0.284695	-0.442984	-0.766147	1.66749	1.81307	-0.343865	0.339172	0.885045	-0.73852	-1.05794	-1.42278	-2.36883	0.107327	0.0812933	0.733692	0.737184	0.384183	0.466763	0.299741	0.166599	0.025495	0.873442	0.725728	0.95132	0.910892	0.642789	0.708347	0.467216	0.343782	0.114146	3.60756	0.00486028
YDR224C	HTB1	HTB1_k82Ac	HTB2_k82Ac	0.595277	0.545753	0.367255	0.442293	-0.263786	-0.355438	0.44051	0.791357	0.489162	1.31577	1.17946	0.906095	0.920727	-0.717095	-0.839927	0.757219	1.5703	0.910324	0.199649	0.248814	0.373143	0.365594	0.47966	0.408549	0.455675	0.128345	0.370951	0.942458	0.876802	0.884946	0.6834	0.710818	0.674655	0.619197	0.295856	0.586603	1.39451	0.240677
YDR224C	HTB1	HTB1_k11Ac	HTB2_k11Ac	-0.127603	-0.365577	-0.485005	-0.890923	-1.07961	-0.720267	-1.81654	-1.55398	-1.6723	-0.229683	-0.779976	-0.930895	-1.96443	-2.51223	-1.65472	-4.14572	-3.5063	-3.78069	0.820122	0.442395	0.360407	0.0601697	0.0184829	0.109914	0.00031549	0.00165637	0.000818235	0.998384	0.937622	0.884946	0.340885	0.130891	0.349684	0.00580896	0.021406	0.0131941	4.4817	0.00123428
YDR225W	HTA1	HTA1_k13Ac	HTA2_k13Ac	0.583722	0.104784	-0.442617	-0.158982	0.274415	-0.900198	-0.138484	-1.14298	-1.6312	0.898009	0.166838	-0.569982	-0.250678	0.298834	-1.39148	-0.331381	-1.7744	-2.50911	0.382333	0.869562	0.57651	0.805214	0.768866	0.182893	0.744605	0.0947883	0.0230918	0.966732	0.993548	0.925646	0.933187	0.880561	0.449753	0.843695	0.246249	0.106963	2.18148	0.0823506
YDR226W	ADK1	ADK1_k194Ac		-0.392594	0.0656951	0.0646427	0.791542	1.25254	1.1356	1.5735	1.85336	2.13542	-0.522341	0.103654	0.172973	1.10205	1.66396	1.54699	2.09921	2.53731	2.92448	0.608502	0.918716	0.864815	0.286545	0.11534	0.141176	0.0518121	0.0218112	0.00982496	0.992447	0.99711	0.980765	0.62074	0.349581	0.400678	0.146768	0.10241	0.0640362	2.79232	0.0346644
YDR233C	RTN1	RTN1_k196Ac		-0.0366301	0.0353336	-0.157776	-0.0458394	0.149946	0.0110538	0.0443526	0.0702757	0.201907	-0.0411729	0.12346	-0.285608	-0.160334	0.220929	-0.0793097	-0.116719	0.0455105	0.400693	0.967661	0.903262	0.778798	0.8746	0.827908	0.937758	0.908517	0.964257	0.693881	0.998384	0.995355	0.963198	0.958448	0.910761	0.978212	0.952488	0.979969	0.836405	0.078758	0.999732
YDR233C	RTN1	RTN1_k203Ac		-0.37213	-0.183747	-0.274315	-0.261226	-0.164598	-0.175614	-0.370294	0.284474	0.0830933	-1.03015	-0.518042	-0.636897	-0.799072	-0.698858	-0.631178	-1.34089	0.677468	0.0623267	0.318074	0.611431	0.53309	0.435808	0.494553	0.536729	0.198457	0.50767	0.951065	0.942458	0.96265	0.921881	0.736176	0.721978	0.76367	0.352626	0.677967	0.978295	0.690075	0.708626
YDR238C	SEC26	SEC26_k675Ac		0.676713	0.0248107	-0.293478	0.266808	0.671302	0.566391	0.693157	-0.207843	0.0537456	1.09175	0.0509326	-0.367811	0.400853	0.934892	0.824138	0.949716	-0.409576	-0.0127752	0.290915	0.960002	0.717776	0.693766	0.363571	0.42183	0.356211	0.687482	0.989963	0.942458	0.997933	0.947982	0.888623	0.622721	0.682058	0.523651	0.814691	0.997242	0.647767	0.742169
YDR341C	YDR341C	YDR341C_k13Ac		0.979481	1.04693	0.961451	0.847921	0.582224	0.417427	0.759691	0.87099	0.762835	2.71127	2.85471	2.75923	2.26744	1.3789	1.0249	1.82577	2.21024	1.89708	0.0152873	0.0113619	0.0138477	0.0373849	0.186668	0.320473	0.0863752	0.0418105	0.0757901	0.687338	0.478174	0.498976	0.294481	0.437836	0.59155	0.208233	0.14769	0.217535	1.59812	0.197103
YDR353W	TRR1	TRR1_k197Ac		0.500358	-0.950732	-0.718093	-0.266393	0.948585	0.0228064	0.184868	-1.41921	-1.07678	0.572485	-1.03293	-0.723099	-0.302965	0.959414	-0.0174772	0.10926	-1.61423	-1.24739	0.574853	0.316809	0.47993	0.765773	0.351451	0.986269	0.914338	0.125783	0.229984	0.992447	0.887411	0.913355	0.923034	0.614831	0.993011	0.955835	0.293659	0.42452	1.33707	0.292341
YDR353W	TRR1	TRR1_k293Ac		-0.212509	-0.0370457	-0.120273	0.0594765	-0.60299	-0.205439	-0.602008	0.531004	0.187739	-0.436954	-0.0671712	-0.143021	0.113228	-1.55193	-0.560827	-1.57807	1.09462	0.288944	0.667913	0.947267	0.888037	0.911241	0.139994	0.58259	0.133875	0.289693	0.776289	0.992447	0.99711	0.980765	0.969867	0.381873	0.786985	0.275801	0.494459	0.885294	1.31477	0.302263
YDR381W	YRA1	YRA1_k217Ac		0.172251	0.0967433	0.269567	0.208663	0.188014	-0.317219	1.09711	-0.229522	0.721533	0.298401	0.160389	0.502556	0.304527	0.176818	-0.546151	1.55261	-0.435562	1.01198	0.76919	0.874558	0.622039	0.764604	0.861843	0.592405	0.139833	0.668902	0.326422	0.998384	0.994972	0.93565	0.923034	0.928343	0.794729	0.28332	0.801051	0.536629	0.777471	0.639601
YDR381W	YRA1	YRA1_k70Ac		-0.246179	-0.51016	-0.991855	-0.957238	-0.909701	-1.05167	-1.6367	-2.33534	-2.03898	-0.478772	-1.07406	-1.9966	-2.06834	-2.10053	-2.33136	-3.68129	-5.10927	-4.49178	0.638499	0.298534	0.0629556	0.0549591	0.0516819	0.0329573	0.00198439	0.000101112	0.000359216	0.992447	0.887411	0.690637	0.334672	0.229949	0.180538	0.0178232	0.00402533	0.00839882	5.53091	0.00146841
YDR382W	RPP2B	RPP2B_k61Ac		-0.434767	-0.455122	-0.0886968	-0.0852714	-0.640487	-0.108596	-0.830639	-1.03055	-0.938783	-0.803861	-0.871682	-0.0598219	-0.18599	-1.38988	-0.287147	-1.78452	-2.11415	-1.95004	0.428711	0.3913	0.952751	0.853885	0.176262	0.776258	0.0859253	0.0441741	0.0619481	0.985165	0.91856	0.989395	0.953619	0.425629	0.901758	0.208171	0.154304	0.195814	1.33121	0.26877
YDR390C	UBA2	UBA2_k605Ac		0.746343	0.64022	0.805231	0.741133	1.43177	0.997673	1.96388	0.823924	1.48686	1.7911	1.51012	2.01164	1.7034	3.16697	2.23462	4.3782	1.79333	3.32062	0.0919783	0.15027	0.061197	0.107596	0.0059051	0.0398681	0.00045534	0.0916079	0.00426724	0.873442	0.837666	0.688115	0.412732	0.0740548	0.199747	0.00713527	0.243292	0.037955	2.85919	0.0316501
YDR390C	UBA2	UBA2_k82Ac		-0.542926	-0.202744	-0.61137	-0.357939	0.096931	-0.183526	0.255616	-0.257486	0.486707	-1.24784	-0.467199	-1.32619	-0.882201	0.0579165	-0.532721	0.408582	-0.747395	1.01802	0.229826	0.646579	0.203173	0.39057	0.954524	0.601458	0.688197	0.465536	0.323634	0.942458	0.968962	0.820281	0.701598	0.970333	0.801038	0.803127	0.648118	0.533738	1.1063	0.41071
YDR395W	SXM1	SXM1_k918Ac		1.61045	0.481911	0.890287	0.0272443	0.656659	0.0865985	-0.00450731	0.654334	0.117014	3.00482	0.901264	1.74523	0.031417	1.0746	0.0880408	-0.164967	1.10417	0.101387	0.00830504	0.380652	0.0998801	0.975321	0.298297	0.930923	0.871011	0.285652	0.920488	0.665151	0.91856	0.762672	0.991773	0.56916	0.975746	0.926353	0.488127	0.962982	2.01965	0.10455
YDR432W	NPL3	NPL3_k198Ac		-0.233721	-0.249082	0.353625	0.123926	1.08825	0.847596	0.938037	0.741755	0.690087	-0.466175	-0.531889	0.907382	0.250757	2.23855	1.783	1.88016	1.51526	1.38472	0.647297	0.602021	0.377505	0.805155	0.0395632	0.0933321	0.0781921	0.148974	0.184913	0.992447	0.96265	0.884946	0.933187	0.200263	0.324241	0.195547	0.3207	0.376081	2.06528	0.0977113
YDR448W	ADA2	ADA2_k218Ac		1.43385	1.21616	1.05193	1.43789	1.0934	0.398432	2.81453	1.28233	1.12728	1.94553	1.63536	1.483	1.9076	1.3637	0.480566	3.64682	1.6407	1.42345	0.0692756	0.121252	0.157266	0.0743306	0.191312	0.637251	0.00213517	0.12013	0.173579	0.873442	0.835334	0.804349	0.363207	0.441667	0.822904	0.0187208	0.288107	0.362978	1.84396	0.13595
YDR450W	RPS18A	RPS18A_k56Ac		0.505477	0.440349	0.546807	0.211215	0.356875	0.523251	0.194072	0.63596	0.0177193	1.26057	1.07049	1.4447	0.480228	0.678656	1.1573	0.260233	1.38923	-0.105593	0.225317	0.30009	0.167607	0.637485	0.506936	0.263929	0.797963	0.183564	0.917202	0.942458	0.887411	0.811013	0.857549	0.729928	0.538458	0.885417	0.365392	0.962964	0.673543	0.721753
YDR450W	RPS18A	RPS18A_k48Ac		-0.577971	-0.191721	-1.2053	-0.665835	-1.01353	-0.858576	-1.21359	-1.49486	-1.25	-1.18722	-0.392925	-2.45103	-1.44419	-2.32071	-1.91703	-2.77452	-3.30971	-2.80273	0.252257	0.699497	0.0259585	0.167747	0.0336592	0.0730445	0.0134172	0.00436694	0.0126561	0.942458	0.968962	0.546242	0.515848	0.181612	0.279969	0.0600715	0.037617	0.0731074	2.362	0.0633757
YDR471W	RPL27B	RPL27B_k126Ac	RPL27A_k126Ac	0.749846	0.997663	0.688285	0.816933	1.01937	0.675667	1.45407	1.63026	1.42275	1.74247	2.26914	1.68423	1.82071	2.13633	1.43738	3.08944	3.55647	3.07114	0.100374	0.0372602	0.111304	0.0871732	0.0482472	0.169644	0.00695288	0.00258695	0.00722573	0.873442	0.651542	0.777457	0.384337	0.222088	0.434114	0.0421465	0.0284704	0.0563148	2.06609	0.0975944
YDR471W	RPL27B	RPL27B_k6Ac	RPL27A_k6Ac	0.108919	-0.0459454	-0.126123	-0.0194274	0.507999	0.127728	0.792907	-0.276628	0.0469681	0.293421	-0.0853382	-0.152399	-0.0662183	0.973632	0.199023	1.58332	-0.740465	-0.0334579	0.772926	0.933038	0.880754	0.948014	0.344554	0.844721	0.132673	0.469614	0.973718	0.998384	0.99711	0.980765	0.981325	0.610511	0.936957	0.274525	0.650133	0.9919	0.839151	0.592127
YDR481C	PHO8	PHO8_k309Ac		0.580071	-0.233738	0.52364	-0.670223	-0.624045	-0.238392	0.418233	0.204317	0.176785	0.820993	-0.307969	0.792805	-0.927419	-0.94979	-0.377774	0.45404	0.204377	0.156561	0.423568	0.76203	0.439348	0.367321	0.356174	0.710502	0.655824	0.840604	0.877525	0.979459	0.970363	0.904922	0.684025	0.618329	0.870833	0.782209	0.915533	0.946262	0.793993	0.626746
YDR487C	RIB3	RIB3_k208Ac		0.124505	0.418498	0.486192	0.963044	1.49272	1.38942	1.98833	1.32281	1.49295	0.426368	1.23855	1.58108	2.76845	4.12552	3.92419	5.52953	3.68528	4.15769	0.675451	0.233159	0.133185	0.0135865	0.000774292	0.00118515	4.37e-05	0.00196763	0.000723524	0.992447	0.853219	0.795451	0.177079	0.02331	0.0270287	0.00174087	0.0233735	0.0128613	6.77011	0.000475426
YDR487C	RIB3	RIB3_k190Ac		-0.187763	0.169651	0.233706	0.211755	0.144552	0.476837	0.218973	0.842823	0.947525	-0.451478	0.484025	0.795676	0.549852	0.195815	1.19493	0.365087	2.15064	2.41564	0.657631	0.634846	0.437724	0.589922	0.84719	0.249313	0.719769	0.046934	0.0278671	0.992447	0.968962	0.904922	0.83393	0.922329	0.529162	0.82636	0.159156	0.120376	1.66763	0.177407
YDR496C	PUF6	PUF6_k22Ac		2.63061	1.8968	1.81701	2.36769	2.14289	1.61314	3.3015	2.03432	0.817963	4.89823	3.51666	3.46201	4.35292	3.82229	2.90693	5.93872	3.65577	1.39595	0.000155245	0.00281527	0.00316165	0.000480083	0.001471	0.0101913	1.98e-05	0.00209496	0.181567	0.228676	0.428454	0.240507	0.0321438	0.0315167	0.101377	0.000939054	0.0246871	0.373452	5.70624	0.00124019
YDR500C	RPL37B	RPL37B_k52Ac		0.508732	-0.115255	-0.101418	-0.097971	0.0750046	0.0378135	0.500695	-0.1218	-1.08295	1.23679	-0.250298	-0.101137	-0.251897	0.00521816	-0.00220663	0.967963	-0.41036	-2.66671	0.233796	0.805504	0.920683	0.804288	0.9959	0.998266	0.347293	0.686917	0.0167527	0.942458	0.975444	0.985292	0.933187	0.997666	0.999774	0.516729	0.814677	0.0868727	2.14796	0.0864986
YDR500C	RPL37B	RPL37B_k10Ac	RPL37A_k10Ac	-0.351382	-0.448291	-0.360883	-0.50913	-0.309879	-0.192006	-0.575196	-0.117041	-0.398338	-1.11842	-1.49681	-1.02922	-1.76461	-1.30024	-0.784155	-2.24381	-0.582483	-1.56399	0.273539	0.146393	0.312786	0.0892852	0.204841	0.439981	0.0335121	0.565221	0.129819	0.942458	0.837666	0.848733	0.386815	0.459956	0.691545	0.109211	0.72084	0.306448	0.815041	0.607302
YDR502C	SAM2	SAM2_k301Ac	SAM1_k301Ac	-0.629188	-0.713896	-0.727994	-1.49292	-0.548112	-1.35624	-1.72657	-1.42644	-1.5395	-1.13819	-1.32414	-1.25643	-2.81872	-1.16432	-2.61602	-3.39745	-2.77695	-3.00313	0.271595	0.203838	0.226775	0.0122435	0.261155	0.0185837	0.00362589	0.0133499	0.00833461	0.942458	0.845813	0.820287	0.173006	0.530595	0.136869	0.026167	0.0796129	0.0605614	2.45286	0.0556547
YEL030W	ECM10	ECM10_k341Ac	SSC1_k341Ac	0.142405	-0.148697	-0.124503	0.312301	0.603498	0.683482	-0.200299	0.0899058	0.100743	0.506586	-0.433508	-0.204616	0.929561	1.63292	1.98362	-0.87818	0.109314	0.119433	0.61927	0.670363	0.84042	0.366243	0.121768	0.0645103	0.392685	0.914296	0.906401	0.992447	0.968962	0.980765	0.683747	0.360811	0.267138	0.559946	0.950429	0.958497	1.62922	0.188032
YEL030W	ECM10	ECM10_k120Ac	SSC1_k120Ac	-0.163584	0.0381288	0.280557	0.00826736	0.315366	0.341707	0.23173	-0.539708	0.1298	-0.287533	0.0934307	0.688745	-0.00387808	0.49354	0.616303	0.298241	-1.20859	0.138084	0.77735	0.926707	0.500729	0.996953	0.628255	0.546258	0.76931	0.244168	0.891876	0.998384	0.99711	0.914432	0.999018	0.815749	0.764522	0.863715	0.43595	0.953928	0.597617	0.781425
YEL034W	HYP2	HYP2_k69Ac		0.505525	0.446554	0.350762	0.143796	0.923601	1.61318	0.936679	1.47235	0.751024	0.705895	0.607697	0.546717	0.17872	1.138	2.10579	1.13895	1.89654	0.921672	0.490281	0.551813	0.592025	0.860374	0.271673	0.0511635	0.271286	0.0758662	0.370222	0.992447	0.962634	0.932676	0.956476	0.544777	0.232604	0.436726	0.218264	0.586384	0.918586	0.533589
YEL034W	HYP2	HYP2_k35Ac		-0.430532	-0.44819	-0.495621	-0.0766699	0.908186	0.756675	0.854192	0.137497	0.602228	-0.957225	-1.0325	-1.02601	-0.203605	1.95864	1.68315	1.80307	0.194876	1.26674	0.352522	0.317007	0.319965	0.841198	0.0676	0.111515	0.0900081	0.847913	0.223158	0.949447	0.887411	0.853819	0.949628	0.264124	0.352492	0.215084	0.918365	0.417773	2.9511	0.0279644
YEL034W	HYP2	HYP2_k40Ac		-0.356672	-0.371493	-0.515894	0.132823	0.521152	0.222094	0.538675	-0.113697	0.237185	-1.07546	-1.16958	-1.47252	0.394421	1.44194	0.589571	1.45853	-0.540496	0.563609	0.291973	0.252698	0.152793	0.696462	0.161167	0.560528	0.156579	0.59342	0.577813	0.942458	0.884419	0.7981	0.891302	0.41215	0.768136	0.303475	0.741688	0.764441	2.22416	0.0535832
YEL046C	GLY1	GLY1_k178Ac		0.262616	0.157983	-0.0111995	0.146982	1.1431	0.656222	0.946782	0.0494589	-0.107279	0.671623	0.390861	0.110337	0.322554	2.52354	1.45579	2.03153	-0.0115944	-0.398933	0.511288	0.700992	0.913498	0.751159	0.0224279	0.164555	0.0589395	0.990891	0.695152	0.992447	0.968962	0.984332	0.91746	0.146192	0.428696	0.160774	0.994906	0.837251	1.87981	0.128824
YEL046C	GLY1	GLY1_k316Ac		-0.106746	-0.649962	-0.222185	-0.676075	-0.554817	-0.906718	-0.304034	-0.470275	-0.835438	-0.20568	-1.56309	-0.399647	-1.6704	-1.5276	-2.30139	-0.94726	-1.27705	-2.18427	0.839603	0.137352	0.694636	0.114045	0.145901	0.0349686	0.357423	0.219584	0.0439759	0.998384	0.837666	0.94377	0.41788	0.392175	0.187498	0.524386	0.408394	0.157607	1.28461	0.316176
YEL051W	VMA8	VMA8_k41Ac		0.654298	0.196936	0.279751	0.366534	0.161989	0.00983214	-0.00255573	0.321542	-0.204953	1.69159	0.511904	0.844489	0.891023	0.223092	-0.0723316	-0.219241	0.668006	-0.667284	0.109867	0.615625	0.410695	0.385959	0.826253	0.943224	0.829201	0.513535	0.513984	0.874188	0.96265	0.899057	0.701008	0.909973	0.978428	0.904081	0.682705	0.708894	0.917005	0.534719
YEL054C	RPL12A	RPL12A_k48Ac		0.0952277	-0.543194	-0.252269	0.0734214	0.52416	0.284391	0.701627	0.261193	0.648844	0.306393	-1.39641	-0.506695	0.164962	1.17732	0.640647	1.60794	0.539415	1.53079	0.761727	0.17431	0.616607	0.87024	0.249652	0.527316	0.119834	0.594156	0.137807	0.998384	0.840405	0.93565	0.957693	0.518152	0.758442	0.258063	0.741688	0.31717	1.70937	0.136962
YEL054C	RPL12A	RPL12A_k51Ac		-0.165069	-0.185024	-0.575338	-0.301503	-0.0766345	-0.722395	-0.603865	-0.917863	-0.604417	-0.366389	-0.454647	-1.32715	-0.799554	-0.383258	-1.95262	-1.7675	-2.49412	-1.70939	0.718816	0.655396	0.20286	0.435536	0.706511	0.0683647	0.0959723	0.0238017	0.106461	0.997941	0.968962	0.820281	0.736176	0.859662	0.272903	0.220448	0.107546	0.270841	1.40027	0.26586
YEL071W	DLD3	DLD3_k62Ac		0.333429	0.412507	0.196788	0.774693	0.543774	-0.127287	0.704778	0.49155	-0.417424	0.620179	0.732871	0.444262	1.33307	0.821284	-0.289533	1.08046	0.762284	-0.835823	0.543766	0.474108	0.662731	0.200955	0.423406	0.775847	0.29576	0.456846	0.415412	0.992447	0.954046	0.942481	0.561952	0.677573	0.901758	0.462392	0.641501	0.624212	0.871458	0.567918
YEL071W	DLD3	DLD3_k79Ac		-0.75547	-0.407725	-0.22509	-0.771373	-0.974732	-0.607272	-1.02114	-0.90991	-0.735089	-1.92898	-1.05214	-0.43959	-2.05611	-2.75577	-1.69959	-2.91039	-2.53686	-2.0968	0.0714419	0.308178	0.666042	0.0562543	0.0139472	0.108324	0.0101179	0.0218308	0.0520526	0.873442	0.887411	0.94254	0.337907	0.110658	0.346872	0.0512749	0.10241	0.174655	1.8872	0.127403
YER003C	PMI40	PMI40_k216Ac		-0.0603173	0.508794	0.825073	1.1979	1.23731	-0.138969	1.76762	1.69967	1.68636	-0.0705196	0.956889	1.63572	2.20003	2.15711	-0.329211	3.1165	3.04759	3.00896	0.944643	0.352686	0.121175	0.0426495	0.0463509	0.746214	0.00656805	0.00759228	0.00823327	0.998384	0.91856	0.789449	0.307306	0.217652	0.88858	0.0403114	0.0548208	0.0603539	3.67346	0.0111014
YER006W	NUG1	NUG1_k45Ac		-0.167677	-0.451311	-0.405927	-0.526277	0.412174	0.194411	-0.0994141	-0.433932	-0.658388	-0.294941	-0.89947	-0.705619	-1.08795	0.688342	0.315667	-0.374263	-0.990317	-1.46083	0.771785	0.381578	0.490448	0.292538	0.500976	0.756285	0.713062	0.336581	0.163184	0.998384	0.91856	0.914432	0.625868	0.726317	0.891207	0.821116	0.536562	0.351933	0.909523	0.540093
YER006W	NUG1	NUG1_k46Ac		-0.57629	-0.586624	-0.373784	-0.36362	-0.298354	-0.327327	-1.07927	-0.912456	-1.14506	-1.28801	-1.34562	-0.734122	-0.868976	-0.862755	-0.851061	-2.70693	-2.24764	-2.80592	0.215836	0.196956	0.473367	0.397552	0.400864	0.40714	0.0154244	0.0388652	0.0125727	0.942458	0.845813	0.910162	0.709811	0.651736	0.674655	0.0648887	0.14235	0.0731074	1.70793	0.166911
YER012W	PRE1	PRE1_k29Ac		-0.223356	-0.151937	-0.382748	-0.365536	-0.41301	-0.351191	-0.518284	-0.0715457	-0.125801	-0.592476	-0.424639	-0.956724	-1.10685	-1.43111	-1.14881	-1.77767	-0.370971	-0.553044	0.561711	0.676686	0.352767	0.284524	0.171408	0.267314	0.0942326	0.715466	0.587785	0.992447	0.968962	0.884946	0.62074	0.418982	0.542835	0.220448	0.834427	0.768949	0.588981	0.788086
YER023W	PRO3	PRO3_k221Ac		-0.117423	-0.476925	-0.316958	0.33285	0.653732	0.374733	-0.149467	-0.78502	-0.249367	-0.153413	-0.756176	-0.417413	0.520115	0.936448	0.541546	-0.378139	-1.353	-0.501764	0.879968	0.460399	0.681856	0.610018	0.362794	0.595501	0.710236	0.194636	0.622584	0.998384	0.942872	0.94377	0.842576	0.622721	0.796706	0.820532	0.377732	0.795073	0.9315	0.524404
YER036C	ARB1	ARB1_k27Ac		0.666249	0.170105	0.941196	0.290721	1.18086	0.907823	0.2175	0.0463285	0.621396	1.27684	0.329926	1.85304	0.520284	2.055	1.6117	0.245487	-0.0149253	1.03756	0.219659	0.745684	0.0821816	0.609903	0.0563722	0.126335	0.809162	0.988274	0.314715	0.942458	0.968962	0.729238	0.842576	0.237926	0.376703	0.889475	0.992993	0.524796	1.21193	0.352122
YER036C	ARB1	ARB1_k337Ac		0.271856	0.29506	0.0175349	0.158317	0.336412	0.338438	0.76288	0.554451	0.00713099	0.805737	0.829723	0.206933	0.405862	0.722302	0.821009	1.8568	1.37003	-0.150115	0.432063	0.418754	0.838641	0.690154	0.480406	0.423559	0.0816176	0.189367	0.882527	0.988243	0.93417	0.980765	0.887858	0.710818	0.68235	0.200992	0.372912	0.948878	0.749081	0.661876
YER036C	ARB1	ARB1_k61Ac		-0.459477	0.550774	0.131968	0.557476	0.414504	0.294511	0.832902	0.519707	0.89598	-1.01791	1.3004	0.442256	1.27417	0.795599	0.595408	1.74088	1.08333	1.94175	0.323682	0.21166	0.664151	0.22058	0.437768	0.559797	0.10066	0.294523	0.0697643	0.942458	0.845813	0.942481	0.575311	0.687198	0.768136	0.227866	0.498892	0.210287	1.52369	0.220631
YER043C	SAH1	SAH1_k386Ac		0.126483	0.499052	0.877704	0.800641	-0.403547	0.147875	-0.00891783	-0.332763	0.105247	0.378653	1.2904	2.38223	2.01247	-1.21265	0.277797	-0.239436	-0.98563	0.110295	0.707996	0.208183	0.0247487	0.0545549	0.236083	0.783348	0.812631	0.33333	0.913016	0.996819	0.845813	0.542429	0.334672	0.501081	0.90642	0.891292	0.534498	0.959937	2.78021	0.0198019
YER043C	SAH1	SAH1_k443Ac		0.382095	0.319354	0.434669	0.316606	0.0672863	0.0886629	0.318298	-0.0162411	0.54833	1.12762	0.912354	1.37394	0.854571	-0.0152773	0.139166	0.650259	-0.196937	1.35648	0.269702	0.369902	0.181102	0.400536	0.987927	0.890383	0.521186	0.845397	0.186522	0.942458	0.91856	0.820281	0.713409	0.993587	0.957583	0.671073	0.916372	0.376882	0.710327	0.694479
YER043C	SAH1	SAH1_k175Ac		-0.255975	0.324305	0.0925605	-0.145973	0.456929	0.072101	-0.633193	0.0961681	-0.0525561	-0.498606	0.708465	0.321181	-0.333103	0.819527	0.0711236	-1.53237	0.0891527	-0.244218	0.624759	0.488726	0.752179	0.743329	0.424379	0.94417	0.144725	0.930053	0.810128	0.992447	0.955511	0.953297	0.912436	0.677573	0.978721	0.287	0.959362	0.908849	0.893605	0.551632
YER043C	SAH1	SAH1_k47Ac		-0.030116	0.233105	-0.490067	0.115625	-0.0723989	-0.403555	-0.779144	-0.0873612	-0.074328	-0.0173319	0.53055	-0.951566	0.232239	-0.3197	-0.974131	-1.90343	-0.312155	-0.300075	0.986384	0.602928	0.355299	0.819261	0.753282	0.344313	0.0749068	0.758904	0.767936	0.998458	0.96265	0.884946	0.939121	0.878357	0.615777	0.188612	0.862097	0.880973	0.997855	0.478849
YER043C	SAH1	SAH1_k207Ac		-0.0721528	-0.220389	-0.242724	-0.446687	-0.594215	-0.650362	-0.668782	-0.506496	-0.598151	-0.159352	-0.678804	-0.58983	-1.45875	-2.12966	-2.20037	-2.40723	-1.79086	-2.10762	0.875362	0.506844	0.563442	0.163749	0.0488704	0.042622	0.0283396	0.092017	0.0509845	0.998384	0.957156	0.924498	0.514466	0.222867	0.209426	0.097489	0.243779	0.172716	1.66608	0.177822
YER043C	SAH1	SAH1_k191Ac		0.0197452	-0.0212004	-0.61409	0.0686444	-0.200881	-0.729908	0.307043	-0.0294235	0.269994	0.0807536	-0.0257752	-1.06942	0.112445	-0.526247	-1.47822	0.426764	-0.161156	0.400138	0.936252	0.979632	0.294635	0.911328	0.603143	0.15127	0.673038	0.873207	0.692299	0.998384	0.997933	0.837832	0.969867	0.798493	0.409414	0.793108	0.930268	0.835181	0.775932	0.639628
YER056C-A	RPL34A	RPL34A_k99Ac		0.448607	0.448909	0.610354	0.565116	0.332033	0.483427	0.804325	0.949487	0.564159	1.01963	0.988992	1.44731	1.20172	0.561442	0.96292	1.55741	1.93835	1.08758	0.322892	0.337209	0.166885	0.246745	0.58218	0.349742	0.138692	0.0702075	0.292696	0.942458	0.910211	0.811013	0.594546	0.787399	0.622937	0.282461	0.20892	0.498429	0.572288	0.80085
YER056C-A	RPL34A	RPL34A_k37Ac		0.334376	0.250635	0.130797	0.115768	0.441185	0.125383	0.683882	0.449757	-0.574506	0.923768	0.669424	0.489041	0.273525	0.95433	0.22438	1.55097	1.02416	-1.64856	0.369162	0.512653	0.631368	0.787906	0.353941	0.825267	0.140223	0.320808	0.118491	0.955471	0.962634	0.935978	0.925507	0.618307	0.929927	0.283332	0.523892	0.289881	1.50192	0.228022
YER056C-A	RPL34A	RPL34A_k24Ac		-0.1335	-0.0969446	-0.331334	-0.19017	0.173939	-0.0298477	0.304467	-0.297965	0.0907447	-0.485758	-0.389235	-1.19344	-0.874741	0.44175	-0.299559	0.957678	-1.5384	0.125835	0.631177	0.700248	0.243392	0.389663	0.662295	0.766877	0.346979	0.135943	0.900823	0.992447	0.968962	0.820287	0.701598	0.836114	0.898655	0.516729	0.304829	0.957193	1.13364	0.375251
YER056C-A	RPL34A	RPL34A_k21Ac		0.882355	0.283712	0.0828735	0.633921	0.40185	-0.153778	1.44693	0.920313	0.971569	1.38347	0.445826	0.215444	0.953941	0.503294	-0.294463	2.0827	1.32434	1.39118	0.18529	0.661624	0.83211	0.354132	0.621532	0.772144	0.0534749	0.203772	0.182982	0.934697	0.968962	0.980765	0.677625	0.810909	0.901758	0.150322	0.389308	0.37435	1.11709	0.404374
YER056C-A	RPL34A	RPL34A_k67Ac		-0.0118525	-0.261549	-0.455203	-0.218012	-0.161183	-0.464105	-0.325538	-0.744329	-0.774305	0.0322139	-0.786466	-1.23108	-0.707227	-0.725085	-1.55856	-1.2728	-2.47547	-2.59177	0.974546	0.43865	0.22923	0.485669	0.474827	0.1311	0.214268	0.020087	0.0154097	0.998384	0.937622	0.820287	0.761864	0.710818	0.386414	0.370467	0.0997174	0.0843812	1.61104	0.163639
YER062C	GPP2	GPP2_k110Ac	GPP1_k110Ac	0.624769	1.06264	1.14771	1.33266	1.25152	1.54917	1.3167	1.35231	1.69265	1.29284	2.1389	2.40918	2.64253	2.35533	3.01802	2.46088	2.59346	3.25843	0.207353	0.04193	0.0233084	0.0137047	0.026267	0.00560503	0.0207588	0.0153499	0.0030962	0.942458	0.651542	0.542429	0.177079	0.156612	0.0734255	0.079243	0.0862004	0.0310252	1.76441	0.123922
YER062C	GPP2	GPP2_k188Ac	GPP1_k188Ac	0.447971	0.371175	0.429942	0.246657	2.38803	0.741038	1.33548	1.74065	1.16806	0.62355	0.502551	0.647052	0.313598	3.07025	0.931281	1.65808	2.23615	1.46684	0.541604	0.622043	0.526661	0.757828	0.00723932	0.36538	0.116536	0.0397491	0.161564	0.992447	0.964493	0.919045	0.92168	0.0805548	0.638673	0.253556	0.143184	0.349463	1.83212	0.138392
YER062C	GPP2	GPP2_k155Ac	GPP1_k155Ac	-1.05281	-0.578258	-0.698751	-0.551896	-0.18317	0.677986	-0.173796	0.843722	0.814434	-2.17549	-1.20423	-1.35261	-1.18651	-0.540271	1.34939	-0.546582	1.66628	1.58853	0.0447312	0.245802	0.194759	0.25253	0.59636	0.195771	0.592115	0.114871	0.131491	0.815525	0.87245	0.820281	0.598142	0.797855	0.46609	0.731699	0.280142	0.307927	3.67888	0.0110282
YER073W	ALD5	ALD5_k276Ac		-0.0485748	-0.0859395	-0.0833505	0.132796	0.35517	0.328825	0.619345	-0.12947	0.537891	-0.064207	-0.190563	-0.061827	0.299037	0.688696	0.707372	1.30278	-0.448343	1.16073	0.949591	0.851235	0.951457	0.768714	0.50076	0.489387	0.210865	0.659844	0.262572	0.998384	0.988789	0.989395	0.923034	0.726317	0.728149	0.366711	0.794008	0.462089	0.711599	0.691534
YER074W	RPS24A	RPS24A_k68Ac		1.70959	1.6218	1.67671	1.00058	0.651825	0.786064	1.04452	1.61059	-0.926613	1.90737	1.79477	1.91054	1.09079	0.637753	0.823048	1.05663	1.71395	-1.08873	0.0743626	0.0913703	0.0739275	0.291323	0.532546	0.422431	0.306182	0.105604	0.292203	0.873442	0.759264	0.711734	0.625538	0.74462	0.68207	0.474743	0.263653	0.498166	1.85071	0.134577
YER074W	RPS24A	RPS24A_k84Ac		0.56687	0.566516	0.601096	0.699398	0.471632	0.429546	0.600329	1.22015	0.720694	1.6948	1.65221	1.89611	1.98279	1.14748	1.12423	1.48215	3.35374	1.89518	0.109247	0.117738	0.0759256	0.0646111	0.267847	0.277299	0.15749	0.00397798	0.0760564	0.874188	0.818057	0.713425	0.3511	0.540463	0.546003	0.30435	0.035729	0.217535	1.4241	0.256479
YER074W	RPS24A	RPS24A_k102Ac		0.0286309	0.0384907	0.100386	0.360319	0.453951	0.378257	0.869679	-0.00236496	0.0301955	0.146168	0.132984	0.455029	1.00595	1.09513	0.975357	2.25398	-0.163016	-0.091156	0.884908	0.895222	0.652836	0.323639	0.283424	0.338303	0.0327833	0.871757	0.928062	0.998384	0.995355	0.940251	0.660277	0.556352	0.611436	0.10779	0.930194	0.966786	1.14397	0.368945
YER074W	RPS24A	RPS24A_k99Ac		0.796734	0.480565	0.359937	1.01434	0.836335	0.330547	1.49934	1.01306	1.02281	1.60301	0.955882	0.818032	1.96548	1.49455	0.57112	2.76806	1.87645	1.88077	0.120922	0.347869	0.420717	0.0600426	0.146979	0.572785	0.0102149	0.0717747	0.0711626	0.881773	0.91856	0.903891	0.340885	0.39321	0.778632	0.0512749	0.211448	0.211446	1.30715	0.280184
YER074W	RPS24A	RPS24A_k123Ac		-0.17362	-0.195841	-0.36359	-0.197946	-0.426227	-0.355858	-0.328316	0.319571	0.434068	-0.51946	-0.645296	-1.04868	-0.714191	-1.71235	-1.35418	-1.41879	0.910048	1.27706	0.607801	0.524347	0.303903	0.481424	0.0986447	0.187243	0.167748	0.371094	0.212784	0.992447	0.962634	0.843067	0.76146	0.322181	0.455409	0.3176	0.573579	0.405659	1.95624	0.0873273
YER086W	ILV1	ILV1_k164Ac		0.0698041	-0.160706	0.0222032	-0.401835	0.315854	-0.0799087	0.466239	-0.0957232	0.0652037	0.237999	-0.395352	0.207362	-1.06526	0.628518	-0.306824	0.985373	-0.388088	0.00847854	0.814866	0.697741	0.838311	0.302377	0.538426	0.762886	0.33893	0.703003	0.993339	0.998384	0.968962	0.980765	0.63811	0.748916	0.895403	0.509073	0.826314	0.997242	0.66684	0.727071
YER090W	TRP2	TRP2_k319Ac		0.12712	0.131351	-0.799202	-2.37221	-3.07401	-4.23745	-3.42054	-3.28318	-2.72348	0.372523	0.34704	-1.84858	-5.94171	-7.84812	-10.665	-8.7432	-8.32393	-6.94685	0.714332	0.733029	0.0828553	1.96e-05	6.54e-07	9.81e-09	1.56e-07	3.01e-07	3.07e-06	0.997941	0.968962	0.730252	0.00528232	0.000160526	4.91e-06	2.87e-05	8.88e-05	0.000465936	36.069	4.99e-09
YER091C	MET6	MET6_k406Ac		-0.463148	0.416458	0.424562	0.638891	0.915959	0.49912	1.24933	0.143681	0.994087	-1.08066	1.03985	1.18276	1.54099	2.06668	1.12835	2.85347	0.218887	2.28474	0.295676	0.313679	0.253973	0.142624	0.0551336	0.275607	0.0113911	0.829472	0.0361349	0.942458	0.887411	0.820287	0.481845	0.234716	0.545084	0.0546551	0.907113	0.14007	2.74546	0.0369631
YER091C	MET6	MET6_k740Ac		0.0407619	0.114371	0.471206	-0.0122962	-0.426245	0.0269871	-2.26456	-0.450416	-0.649697	0.102387	0.198521	0.859945	-0.036513	-0.810879	-0.0191319	-3.8182	-0.820277	-1.15637	0.919706	0.845107	0.402366	0.971319	0.429187	0.98497	0.00148382	0.423964	0.264299	0.998384	0.988756	0.892171	0.991773	0.681242	0.99238	0.0142854	0.615859	0.464019	3.33594	0.0169119
YER091C	MET6	MET6_k730Ac		0.386925	0.189012	0.210275	-0.299669	-0.452352	-0.333323	-1.10288	0.252459	0.0266172	0.96131	0.462385	0.630281	-0.727948	-1.23371	-0.874177	-2.79112	0.465376	-0.0829512	0.350526	0.649955	0.5373	0.477036	0.23491	0.394797	0.0129643	0.647857	0.934907	0.949447	0.968962	0.921881	0.759164	0.500032	0.66389	0.058758	0.789324	0.970354	2.52158	0.0504898
YER103W	SSA4	SSA4_k346Ac		0.295011	0.731686	1.3116	0.943299	1.83745	1.90879	1.56821	1.75402	1.49249	0.326745	0.7616	1.41056	0.961032	1.81746	1.92596	1.52744	1.75048	1.47335	0.748044	0.457244	0.177289	0.350661	0.0876898	0.0718436	0.14594	0.0989475	0.159821	0.998384	0.940804	0.811013	0.676965	0.306728	0.277652	0.287681	0.252599	0.347856	0.864274	0.573257
YER103W	SSA4	SSA4_k498Ac	SSA1_k498Ac, SSA2_k498Ac, SSA3_k498Ac	0.210928	0.615545	0.584698	0.921151	1.08118	1.52664	0.703234	1.18125	1.2018	0.521835	1.39502	1.43833	2.03873	2.25679	3.32982	1.3833	2.52191	2.55101	0.608847	0.181843	0.169379	0.0581404	0.0381746	0.00418487	0.185342	0.022502	0.0212134	0.992447	0.840405	0.811013	0.340885	0.197997	0.0635496	0.338736	0.103781	0.101452	2.00035	0.107591
YER103W	SSA4	SSA4_k456Ac	SSA1_k456Ac, SSA2_k456Ac, SSA3_k456Ac	0.299566	0.268336	0.278201	0.419686	0.840278	1.15271	1.3831	1.3602	0.704026	0.675176	0.579339	0.705359	0.859175	1.61027	2.3371	2.72321	2.73967	1.34715	0.509087	0.570329	0.490606	0.402779	0.126648	0.0325846	0.0149161	0.0144183	0.196473	0.992447	0.962634	0.914432	0.713731	0.361845	0.180538	0.0636852	0.0830495	0.389323	1.86371	0.131974
YER103W	SSA4	SSA4_k421Ac	SSA1_k421Ac, SSA2_k421Ac, SSA3_k421Ac	0.409423	0.476716	0.455477	0.505408	0.839575	0.806049	1.14748	0.720758	0.510812	1.66149	1.86489	1.97636	1.90615	2.95144	2.95328	4.08899	2.5649	1.72776	0.108536	0.0734359	0.0587305	0.0676565	0.00658858	0.00655932	0.000366164	0.0163906	0.0958025	0.874188	0.70241	0.675859	0.354655	0.0776398	0.0818803	0.00633931	0.08909	0.254265	2.31687	0.0452917
YER103W	SSA4	SSA4_k185Ac	SSA1_k185Ac, SSA2_k185Ac, SSA3_k185Ac	0.0766887	-0.179339	0.0346437	0.401197	0.366025	0.475902	0.458378	0.379578	0.594087	0.24746	-0.429065	0.231718	0.978042	0.733513	1.09339	0.933585	0.813406	1.33106	0.806481	0.671383	0.818557	0.336999	0.469758	0.284172	0.359042	0.423316	0.194636	0.998384	0.968962	0.980765	0.668187	0.71076	0.555153	0.526238	0.615859	0.38743	0.616422	0.772175
YER103W	SSA4	SSA4_k54Ac	KAR2_k54Ac, SSA1_k54Ac, SSA2_k54Ac, SSA3_k54Ac, SSB1_k54Ac, SSB2_k54Ac	-0.969368	-0.75529	0.0100167	-1.10698	-0.471326	0.0427757	-1.82613	-1.09004	-1.89039	-1.40594	-1.10961	0.100963	-1.65834	-0.807669	0.0059598	-2.83715	-1.69882	-2.89809	0.17863	0.283369	0.920819	0.116482	0.430981	0.995318	0.011784	0.108473	0.0103809	0.930294	0.887411	0.985292	0.422604	0.682619	0.998708	0.0559931	0.267639	0.0661948	2.401	0.0599288
YER103W	SSA4	SSA4_k505Ac	SSA1_k505Ac, SSA2_k505Ac, SSA3_k505Ac	-0.0192386	-0.274545	0.0712142	-0.781676	-0.784864	-0.422323	-1.02499	-0.657281	-0.651416	0.00993359	-0.881018	0.426763	-2.61533	-2.83259	-1.52287	-3.66653	-2.35047	-2.35603	0.99215	0.386319	0.673038	0.0145951	0.00876476	0.13977	0.00109879	0.0265505	0.0262267	0.998458	0.91856	0.94377	0.182192	0.0915638	0.399612	0.0121859	0.115026	0.115319	3.94078	0.00284303
YER110C	KAP123	KAP123_k622Ac		0.145483	-0.064896	0.174919	0.141872	0.3128	0.46922	0.520998	-0.030489	-0.204938	0.56881	-0.193635	0.789877	0.446621	0.814018	1.45979	1.47814	-0.287799	-0.904995	0.577286	0.848869	0.441008	0.661061	0.427438	0.163468	0.15855	0.77715	0.37873	0.992447	0.988789	0.904922	0.872063	0.679932	0.428696	0.304888	0.874516	0.595379	1.18337	0.367208
YER110C	KAP123	KAP123_k584Ac		-0.148402	0.363323	-0.0391963	0.292147	-0.868511	0.0586139	-0.581867	0.834792	0.765598	-0.250675	0.737429	0.0373592	0.56029	-1.87034	0.0394488	-1.32534	1.55071	1.39822	0.805217	0.471408	0.970655	0.582947	0.0796151	0.969015	0.203446	0.140285	0.180896	0.998384	0.952516	0.99428	0.827246	0.291724	0.989846	0.358036	0.310737	0.373452	2.32467	0.0668756
YER117W	RPL23B	RPL23B_k72Ac		0.092334	-0.122986	0.0106411	0.289181	0.134795	0.193699	0.690265	0.783203	0.15429	0.352255	-0.354125	0.211017	0.857754	0.190701	0.476328	1.86037	2.24064	0.283961	0.729188	0.727813	0.835506	0.40354	0.85113	0.640202	0.0810849	0.0394016	0.780037	0.998384	0.968962	0.980765	0.713731	0.924568	0.823596	0.200746	0.143184	0.886415	1.358	0.283309
YER117W	RPL23B	RPL23B_k40Ac		0.69989	0.273244	0.0111058	-0.124335	-1.15287	-1.4204	-1.31422	-2.38083	-2.03229	1.48022	0.576072	0.141647	-0.275712	-2.51228	-2.99094	-2.86835	-4.99162	-4.29266	0.158	0.572483	0.889106	0.786256	0.0229446	0.00855007	0.011044	0.000128336	0.000544725	0.916492	0.962634	0.980765	0.924305	0.148234	0.0926048	0.0531629	0.00472597	0.0105576	9.93159	4.6e-05
YER125W	RSP5	RSP5_k458Ac		0.0685682	0.106098	-0.800893	-0.053256	0.654936	0.235942	0.899187	-0.0541341	0.205393	0.234599	0.294224	-1.91911	-0.163856	1.50391	0.509375	2.10294	-0.280313	0.370619	0.817459	0.772323	0.0727633	0.871871	0.151848	0.617357	0.0514436	0.782785	0.715722	0.998384	0.970363	0.709804	0.957693	0.39761	0.814116	0.146005	0.876839	0.85296	2.29053	0.0702586
YER131W	RPS26B	RPS26B_k116Ac		0.47545	0.16099	0.400393	0.328404	0.416031	-0.250691	1.05296	0.511991	0.721532	1.02856	0.348822	0.947325	0.657666	0.709405	-0.598191	2.00015	0.945721	1.36316	0.318802	0.731715	0.357391	0.519989	0.488158	0.557984	0.062537	0.358184	0.191477	0.942458	0.968962	0.884946	0.78653	0.717085	0.768136	0.166203	0.559496	0.383215	1.03199	0.456533
YER133W	GLC7	GLC7_k237Ac		0.925678	0.339654	0.280934	0.66276	0.977464	0.792865	0.686495	0.464684	0.202041	2.58407	0.947162	0.923938	1.77897	2.46624	2.05571	1.63934	1.11851	0.381961	0.0198346	0.357471	0.369076	0.0940124	0.0251772	0.0562965	0.120414	0.279661	0.707454	0.695629	0.91856	0.884946	0.394491	0.152747	0.249774	0.258412	0.480678	0.845158	1.48356	0.234447
YER164W	CHD1	CHD1_k1271Ac		-0.803589	-1.01549	-0.846085	-0.879388	-0.703518	-0.671567	-0.164914	-1.20882	-0.936599	-1.71165	-2.2075	-1.72643	-1.94872	-1.70057	-1.55608	-0.547758	-2.76724	-2.18742	0.106035	0.0420345	0.103287	0.0688639	0.108138	0.139006	0.591326	0.0136206	0.0437078	0.873442	0.651542	0.776235	0.355087	0.335683	0.398358	0.731338	0.0805254	0.157167	1.30964	0.304589
YER164W	CHD1	CHD1_k1280Ac		-0.458889	-0.818215	-1.37655	-0.874288	-0.774354	-1.09451	-0.503568	-1.6123	-1.3546	-0.986708	-1.83135	-2.97962	-1.99867	-1.91428	-2.56092	-1.33031	-3.76628	-3.201	0.338294	0.0855017	0.00875519	0.0627113	0.0734164	0.0207909	0.201839	0.00165667	0.00549588	0.949447	0.736514	0.3908	0.34858	0.279855	0.14265	0.356319	0.021406	0.0457369	2.51446	0.0510003
YER164W	CHD1	CHD1_k1235Ac		-1.0143	-1.16697	-1.2896	-1.87371	-2.31191	-2.13165	-1.63272	-2.15936	-2.02885	-2.14318	-2.50421	-2.6607	-4.06984	-5.15174	-4.68885	-3.71114	-4.78245	-4.51681	0.0476138	0.0233216	0.0169605	0.000870864	9.28e-05	0.000238686	0.00186247	0.000196824	0.000340975	0.815525	0.582249	0.509854	0.0413801	0.00569615	0.0103194	0.0170398	0.00626689	0.00823371	5.09267	0.00227375
YER165W	PAB1	PAB1_k318Ac		-0.111762	-0.0557684	-0.106569	-0.103491	0.0451014	-0.200722	0.46468	0.196412	-0.00717082	-0.272998	-0.146299	-0.14813	-0.346646	-0.0843647	-0.730358	1.15753	0.433168	-0.210722	0.786995	0.884806	0.883375	0.731626	0.933408	0.471652	0.257501	0.668438	0.834735	0.998384	0.995355	0.980765	0.909439	0.956126	0.711649	0.420217	0.801051	0.924484	0.519627	0.846993
YER165W	PAB1	PAB1_k105Ac		-0.375916	-0.441227	-0.309757	-0.377071	-0.328436	-0.343497	-0.782093	-0.561471	-0.203421	-0.913051	-1.11896	-0.649952	-0.999728	-1.03576	-0.986855	-2.23886	-1.5899	-0.68503	0.374604	0.279474	0.524833	0.332142	0.31553	0.338225	0.0395387	0.13118	0.50301	0.961258	0.887411	0.919045	0.662792	0.583889	0.611436	0.122612	0.299114	0.697021	0.69398	0.705524
YER177W	BMH1	BMH1_k51Ac	BMH2_k51Ac	-0.363298	-0.0352095	0.0909732	-0.454971	-0.737103	-0.0600207	-1.05886	-0.114919	-0.384921	-0.406977	-0.0327107	0.177767	-0.555056	-0.966413	-0.117876	-1.36512	-0.20202	-0.53322	0.689352	0.974305	0.86111	0.58644	0.348044	0.907615	0.190875	0.842416	0.601121	0.992447	0.997933	0.980765	0.831401	0.614711	0.965981	0.345888	0.915778	0.779446	0.453694	0.88493
YER178W	PDA1	PDA1_k412Ac		0.141795	0.283914	0.0846604	0.211857	0.389817	0.478351	0.498731	-0.0231423	-0.0454459	0.387173	0.688505	0.336705	0.476017	0.748314	1.03753	0.976194	-0.182962	-0.253418	0.703667	0.500876	0.740661	0.640418	0.464997	0.314728	0.343321	0.857098	0.803133	0.992818	0.955511	0.953297	0.859332	0.708314	0.585346	0.513935	0.921537	0.903326	0.416704	0.907733
YER178W	PDA1	PDA1_k246Ac		0.380725	0.00650763	-0.282878	-0.51141	0.107892	0.419126	0.560174	0.694749	1.25301	0.930604	0.0330355	-0.51933	-1.20452	0.0811228	0.878399	1.09705	1.47885	2.75065	0.365719	0.97405	0.610553	0.245691	0.936338	0.392569	0.288659	0.158361	0.0140953	0.955471	0.997933	0.93565	0.594546	0.958461	0.663136	0.455241	0.333494	0.0798553	2.50421	0.0517445
YER178W	PDA1	PDA1_k360Ac		-0.23251	-0.486775	-0.42789	-0.620645	-0.320969	-0.377189	-0.738989	-0.992083	-0.293662	-0.414744	-0.94478	-0.72961	-1.24429	-0.776638	-0.820459	-1.62557	-2.06414	-0.701393	0.68377	0.35865	0.476046	0.231096	0.448564	0.423863	0.123335	0.0554014	0.493011	0.992447	0.91856	0.910162	0.577606	0.696148	0.68235	0.261023	0.175121	0.691624	0.694967	0.70474
YFL002C	SPB4	SPB4_k597Ac		-1.31239	-1.61092	-2.42779	-1.54957	-0.964338	-1.68774	-0.492845	-1.36844	-0.475458	-2.02134	-2.5117	-3.71289	-2.44375	-1.62489	-2.70501	-0.905544	-2.22921	-0.841948	0.0600861	0.0229714	0.00185555	0.0263412	0.12348	0.0154855	0.378448	0.0402915	0.412074	0.873442	0.582249	0.186445	0.24083	0.361121	0.126625	0.545989	0.144755	0.621781	2.33815	0.0655889
YFL018C	LPD1	LPD1_k411Ac		0.0620678	0.769789	0.407792	1.05426	1.0269	0.705723	1.4054	0.688011	0.767177	0.243064	2.24166	1.3428	3.00993	2.75064	1.92275	3.80615	1.82667	2.03314	0.809848	0.0336679	0.190855	0.0057166	0.0106435	0.0654456	0.000765977	0.0791646	0.0522856	0.998384	0.651542	0.820281	0.127176	0.0978898	0.268528	0.0101647	0.22318	0.175038	2.7538	0.0207438
YFL018C	LPD1	LPD1_k60Ac		-0.00957831	0.00399283	-0.0131301	0.395978	0.311772	0.582453	1.07886	0.809286	1.53947	0.0344746	0.0320862	0.122104	1.04993	0.650438	1.47961	2.70435	2.05442	4.021	0.97292	0.974795	0.904319	0.309159	0.524527	0.15816	0.0155063	0.0564347	0.000965554	0.998384	0.997933	0.983748	0.647783	0.737946	0.41901	0.0648887	0.177902	0.0146625	3.70578	0.010673
YFL018C	LPD1	LPD1_k437Ac		-0.344098	-0.204481	-0.0877522	-0.744807	-0.573518	-0.527418	-0.381506	-0.0604799	0.0972444	-0.539794	-0.329868	-0.0499027	-1.26622	-1.08391	-0.949567	-0.782617	-0.192632	0.0592369	0.596682	0.745727	0.96081	0.223341	0.294272	0.356284	0.445142	0.849642	0.953488	0.992447	0.968962	0.991782	0.575311	0.565458	0.630019	0.609124	0.918699	0.980103	0.466341	0.876689
YFL018C	LPD1	LPD1_k57Ac		-0.472737	-0.529546	-0.630372	-0.578894	-0.409058	-0.635617	-0.00588448	-0.457107	0.237164	-1.14112	-1.32162	-1.44985	-1.49214	-1.22048	-1.70823	-0.230541	-1.29562	0.44389	0.27041	0.204657	0.166183	0.154879	0.23975	0.106679	0.820558	0.213265	0.662994	0.942458	0.845813	0.811013	0.503614	0.503783	0.343098	0.896648	0.40136	0.816547	1.07739	0.428085
YFL022C	FRS2	FRS2_k163Ac		0.597299	0.367963	0.444606	0.719378	1.0662	0.919337	1.41827	1.2943	0.814822	1.85349	1.12416	1.50364	2.12172	2.97206	2.63441	3.98836	3.70947	2.25244	0.0821137	0.277328	0.151919	0.0496226	0.00889489	0.0178983	0.00103457	0.0018691	0.0385016	0.873442	0.887411	0.797646	0.323425	0.0922688	0.133829	0.0117394	0.0228924	0.144676	2.86006	0.0316126
YFL024C	EPL1	EPL1_k353Ac		0.345698	-0.14976	0.159814	0.0931435	0.716676	0.506095	0.852374	0.476587	0.917087	0.931369	-0.359346	0.551344	0.21002	1.62992	1.18295	1.94211	1.06873	2.16466	0.365336	0.723977	0.588922	0.836271	0.122405	0.253898	0.0697173	0.300856	0.0456794	0.955471	0.968962	0.930526	0.949019	0.360811	0.531503	0.180089	0.505372	0.162211	1.40242	0.265
YFL039C	ACT1	ACT1_k213Ac		-0.180248	0.00233896	0.0556248	0.0368926	-0.187509	-0.297411	-0.261721	-0.377323	0.0365363	-0.318001	0.0204008	0.228681	0.0537755	-0.523835	-0.676591	-0.698082	-0.868853	-0.0510972	0.754547	0.983973	0.821979	0.957772	0.607486	0.508212	0.495025	0.397617	0.959873	0.998384	0.997933	0.980765	0.987262	0.802535	0.741151	0.65573	0.595214	0.982552	0.295736	0.965668
YFL039C	ACT1	ACT1_k326Ac		-0.145303	-0.301931	-0.0163453	-0.373419	-0.423982	-0.352521	0.283247	0.21079	-0.0346636	-0.253508	-0.605942	0.0858081	-0.790238	-1.02334	-0.806078	0.408142	0.322227	-0.198981	0.803065	0.552949	0.932671	0.440804	0.321184	0.431872	0.688513	0.751402	0.844754	0.998384	0.962634	0.988362	0.740354	0.589171	0.688264	0.803127	0.858662	0.927786	0.50027	0.853601
YFL039C	ACT1	ACT1_k61Ac		0.00161415	-0.431192	-0.584498	-1.13926	-0.636738	-1.22283	-1.0748	-0.940541	-1.15536	0.0558855	-0.991671	-1.23316	-2.69219	-1.66179	-2.95489	-2.71677	-2.33029	-2.85111	0.955857	0.330429	0.228465	0.0122082	0.108476	0.00653379	0.0115255	0.027757	0.00838582	0.998384	0.908062	0.820287	0.173006	0.335683	0.0818803	0.0549421	0.116154	0.0605614	2.66566	0.0242394
YFR001W	LOC1	LOC1_k73Ac		-0.213527	-0.0762019	0.148195	0.185298	0.564605	0.624237	0.816674	0.684249	1.02851	-0.65115	-0.232859	0.701914	0.596152	1.6743	1.99305	2.49029	2.14418	3.29041	0.52062	0.81768	0.488922	0.55619	0.105969	0.0567668	0.0194254	0.0414647	0.00285822	0.992447	0.976347	0.914432	0.80716	0.334756	0.250212	0.0752991	0.147142	0.0290356	3.4028	0.00681506
YFR001W	LOC1	LOC1_k98Ac		-0.261376	0.122271	-0.39247	-0.0431992	0.298979	-0.646401	-0.0339022	-0.965137	-0.925523	-0.564928	0.307277	-0.790169	-0.12609	0.534417	-1.61865	-0.281202	-2.40853	-2.33278	0.579862	0.762547	0.440843	0.901212	0.600311	0.124825	0.782115	0.0282662	0.0328649	0.992447	0.970363	0.904922	0.968261	0.798493	0.375805	0.874094	0.117445	0.132995	2.21791	0.07808
YFR013W	IOC3	IOC3_k114Ac		-0.788145	-0.961101	-0.887138	-1.59468	-1.09851	-1.1037	-2.01952	-2.34796	-2.36197	-1.06533	-1.326	-1.15329	-2.23227	-1.62918	-1.5891	-2.92747	-3.34154	-3.37153	0.302348	0.203233	0.265522	0.0400515	0.122562	0.13136	0.00976387	0.00408223	0.00383079	0.942458	0.845813	0.820287	0.30298	0.360811	0.386414	0.0499381	0.0357924	0.0357137	2.3911	0.0607844
YFR031C-A	RPL2A	RPL2A_k46Ac		0.34093	-0.12914	0.739801	0.651567	0.421896	0.84208	0.767055	0.191114	1.31315	0.826188	-0.276042	1.81491	1.4591	0.794237	1.82747	1.55131	0.311063	2.8464	0.420699	0.786006	0.0880969	0.163655	0.438538	0.0861083	0.140142	0.75972	0.0115597	0.979459	0.971075	0.735323	0.514466	0.687198	0.308607	0.283332	0.862147	0.0701135	1.84774	0.135178
YFR031C-A	RPL2A	RPL2A_k145Ac		0.320917	-0.0145101	0.071804	0.275225	0.697318	0.525003	1.11698	0.74061	0.706758	0.865119	-0.0169227	0.327232	0.668199	1.57451	1.22582	2.60131	1.73	1.62563	0.394826	0.986626	0.746093	0.509851	0.12737	0.23117	0.0150749	0.0953951	0.115998	0.971438	0.997933	0.953297	0.778838	0.361845	0.509151	0.0641773	0.246914	0.286686	1.433	0.224912
YFR031C-A	RPL2A	RPL2A_k234Ac		0.857184	0.674329	0.414975	1.24604	0.628222	0.239723	1.04819	-0.959019	0.385472	1.41338	1.09628	0.760139	1.98623	0.892705	0.322977	1.54779	-1.62868	0.519991	0.176471	0.288985	0.458092	0.0641959	0.385084	0.750844	0.140985	0.122669	0.610103	0.930294	0.887411	0.904922	0.3511	0.643057	0.889777	0.28432	0.291442	0.786248	2.03696	0.101898
YFR031C-A	RPL2A	RPL2A_k181Ac		-0.0532253	0.111998	0.138687	0.187923	0.540433	0.181159	0.438542	0.110188	0.0115071	-0.11582	0.447873	0.735331	0.664541	1.74844	0.532374	1.32128	0.208657	-0.188492	0.908679	0.657927	0.46867	0.512151	0.0920975	0.598953	0.19783	0.836329	0.851943	0.998384	0.968962	0.910162	0.780143	0.314181	0.798951	0.352626	0.913205	0.932327	0.776649	0.639032
YFR031C-A	RPL2A	RPL2A_k28Ac		0.0167315	0.47353	-0.190935	0.463942	-0.207759	-0.0106593	0.358734	-0.840417	-0.242345	0.0663301	0.819096	-0.226224	0.772198	-0.477379	-0.0841005	0.465606	-1.52271	-0.517789	0.947927	0.424618	0.823856	0.451116	0.639469	0.934007	0.647696	0.147111	0.611604	0.998384	0.937622	0.980765	0.741643	0.822653	0.977125	0.777552	0.318201	0.786806	0.958132	0.505784
YFR031C-A	RPL2A	RPL2A_k68Ac		-0.252644	-0.367576	-0.398568	-0.232453	-0.406256	-0.264428	-0.694139	-0.0455945	-0.249363	-0.691132	-1.07924	-1.02162	-0.727813	-1.43693	-0.909483	-2.33759	-0.299886	-0.933778	0.495561	0.290318	0.316302	0.473183	0.162573	0.371386	0.0273145	0.76663	0.358945	0.992447	0.887411	0.848733	0.756784	0.412879	0.642079	0.0951151	0.867984	0.57281	0.806087	0.614663
YFR031C-A	RPL2A	RPL2A_k119Ac		0.0156073	0.300164	0.00676965	0.0904358	-0.356579	-0.356853	-0.719554	0.203766	-0.135399	0.0581147	0.472799	0.0994344	0.123223	-0.659151	-0.607367	-1.23539	0.229351	-0.302942	0.954368	0.642664	0.922013	0.903447	0.519059	0.552026	0.234302	0.821467	0.765789	0.998384	0.968962	0.985292	0.969248	0.733053	0.764718	0.39443	0.902366	0.879196	0.531997	0.8309
YFR031C-A	RPL2A	RPL2A_k177Ac		-0.0370101	0.0194441	0.110907	-0.192922	-0.590537	-0.481958	-0.463852	-0.424837	-0.438118	-0.0276836	0.0510801	0.316711	-0.38082	-1.24374	-0.97639	-1.02938	-0.898565	-0.937621	0.978253	0.959886	0.755508	0.708284	0.231291	0.343227	0.318424	0.382046	0.362208	0.998458	0.997933	0.955157	0.897127	0.495911	0.615777	0.48706	0.581357	0.57617	0.637136	0.750555
YFR031C-A	RPL2A	RPL2A_k155Ac		0.307289	-0.0809993	-0.0782192	-0.226581	-0.21867	-0.559809	0	-0.16563	-0.504827	1.31532	-0.292181	-0.0807126	-0.944992	-1.16324	-2.38916	-0.339786	-0.878144	-2.26216	0.199797	0.772449	0.936284	0.353297	0.255216	0.0243709	0.736726	0.387848	0.0322075	0.942458	0.970363	0.989395	0.677612	0.52328	0.153411	0.838677	0.584749	0.130747	2.40687	0.0384976
YFR032C-A	RPL29	RPL29_k58Ac		0.26501	0.726182	-0.0212741	0.0775118	-0.226394	-0.145548	0.161508	-0.352212	-0.933358	0.721111	1.84254	0.0921891	0.169042	-0.75099	-0.462678	0.191739	-1.02068	-2.4985	0.481119	0.0837742	0.927678	0.867856	0.463429	0.649749	0.850329	0.322409	0.0235922	0.992447	0.730174	0.987334	0.957693	0.707389	0.829359	0.920592	0.525341	0.108938	2.61258	0.0444345
YFR032C-A	RPL29	RPL29_k28Ac		-0.147846	-0.271716	-0.395445	-0.22485	-0.378543	-0.299184	-0.275288	-0.329018	-0.418818	-0.420303	-0.883171	-1.12922	-0.786474	-1.51024	-1.13089	-1.20609	-1.28298	-1.60874	0.677691	0.385176	0.269037	0.438646	0.142949	0.268349	0.238563	0.210732	0.119657	0.992447	0.91856	0.820287	0.74012	0.387779	0.542835	0.39918	0.39796	0.290851	0.48498	0.871419
YFR032C-A	RPL29	RPL29_k33Ac		-0.541435	-0.658835	-0.563158	-1.34351	-1.0394	-1.56522	-0.634778	-1.01685	-0.989239	-0.733659	-0.919974	-0.713836	-1.91287	-1.57159	-2.26656	-1.01729	-1.51374	-1.48539	0.473641	0.371083	0.485487	0.0736087	0.13537	0.0374493	0.323968	0.149355	0.15664	0.992447	0.91856	0.914432	0.363207	0.375537	0.192877	0.494	0.3207	0.34284	0.88167	0.560376
YFR037C	RSC8	RSC8_k533Ac		-0.920226	-0.554303	-0.60707	-1.01933	-0.877864	-0.724769	-1.62804	-1.52818	-1.12411	-1.90672	-1.16042	-1.16587	-2.186	-2.01851	-1.62124	-3.63766	-3.36033	-2.51837	0.0744516	0.262693	0.260545	0.0438282	0.0604082	0.124265	0.00217711	0.00392285	0.0226637	0.873442	0.884419	0.820287	0.31038	0.249948	0.375805	0.0188719	0.0354969	0.106412	2.30463	0.06884
YFR044C	DUG1	DUG1_k364Ac		0.0327915	0.550828	0.494694	1.20189	0.918338	0.378327	2.14814	0.992584	1.6165	0.102038	1.03568	1.02468	2.20941	1.56767	0.629547	3.82477	1.73941	2.88215	0.919979	0.315566	0.320574	0.0418783	0.136281	0.537769	0.00146326	0.100924	0.0107314	0.998384	0.887411	0.853898	0.307306	0.375922	0.76367	0.0142854	0.255431	0.0675531	2.9519	0.0279344
YFR044C	DUG1	DUG1_k371Ac		0.15504	0.420025	0.0665245	0.306212	0.472642	0.344259	1.04155	1.09109	1.00636	0.462315	1.11565	0.324722	0.771991	1.04278	0.796659	2.49409	2.70347	2.46283	0.650004	0.280849	0.749547	0.451235	0.312363	0.437169	0.0238031	0.0155344	0.0253503	0.992447	0.887411	0.953297	0.741643	0.579483	0.689593	0.0856479	0.0862004	0.114142	1.92329	0.1207
YFR044C	DUG1	DUG1_k369Ac		-0.38927	-0.390357	-0.496574	-0.214291	-0.291613	0.00779545	-0.24521	-0.472011	0.371297	-0.821737	-0.856521	-0.981937	-0.502558	-0.815812	-0.069329	-0.739602	-1.17854	0.69266	0.423156	0.404201	0.340569	0.622038	0.42644	0.945576	0.470124	0.255602	0.498333	0.979459	0.919064	0.880102	0.84839	0.679077	0.979263	0.634151	0.449823	0.693906	0.651311	0.739368
YFR044C	DUG1	DUG1_k94Ac		0.389323	0.383226	0.278127	0.476829	0.177865	-0.00195671	0.394087	0.931728	0.292604	0.989639	0.940236	0.808229	1.1221	0.252721	-0.0979074	0.742905	2.10964	0.55468	0.336902	0.360906	0.430668	0.278177	0.803662	0.923207	0.468176	0.0507873	0.586691	0.949447	0.91856	0.904922	0.618031	0.895127	0.971908	0.633041	0.164056	0.768949	0.811201	0.613457
YGL008C	PMA1	PMA1_k501Ac	PMA2_k501Ac	-0.604284	-0.258955	-0.0504457	0.0969556	-0.356209	0.140106	-0.456776	0.854002	-0.02616	-1.13792	-0.49103	0.0147648	0.169665	-0.838673	0.198137	-1.05946	1.56332	-0.172211	0.271702	0.62999	0.9884	0.867375	0.413857	0.845403	0.304932	0.137298	0.865405	0.942458	0.968962	0.998676	0.957693	0.664789	0.937004	0.473303	0.306425	0.937309	1.24361	0.336025
YGL008C	PMA1	PMA1_k566Ac	PMA2_k566Ac	-0.267165	0.091542	0.211457	0.365794	0.241934	0.0205438	0.57976	0.250031	0.384175	-0.747714	0.303274	0.822621	1.08568	0.516459	-0.0556149	1.51007	0.597316	0.983802	0.461291	0.764076	0.418148	0.287511	0.609866	0.956071	0.142994	0.555424	0.334211	0.992447	0.970363	0.903464	0.62074	0.804237	0.98482	0.286046	0.712665	0.546993	0.858958	0.571649
YGL008C	PMA1	PMA1_k431Ac		-0.0678746	-0.106261	0.0420804	-0.140618	-0.355154	-0.0907606	0.254586	0.210858	0.0562542	-0.104001	-0.224429	0.22811	-0.343702	-0.975361	-0.29522	0.386248	0.35667	-0.0129245	0.91796	0.824165	0.821332	0.733813	0.338301	0.770152	0.702432	0.724195	0.989786	0.998384	0.98055	0.980765	0.910166	0.606017	0.90106	0.815107	0.840615	0.997242	0.322101	0.960107
YGL008C	PMA1	PMA1_k424Ac	PMA2_k424Ac	0.0709207	0.0383384	0.112991	-0.357924	-0.3027	-0.172971	-0.191464	0.319113	0.372379	0.309423	0.153225	0.567882	-1.22252	-1.24698	-0.703197	-0.918612	0.879234	1.03107	0.759447	0.879395	0.57495	0.232397	0.223437	0.488135	0.366678	0.387267	0.311931	0.998384	0.995355	0.925223	0.577606	0.486395	0.72702	0.533713	0.584472	0.52213	1.45186	0.217535
YGL008C	PMA1	PMA1_k442Ac	PMA2_k442Ac	-0.498633	-0.210497	-0.363826	-0.68702	-0.789095	-0.23304	-0.588463	-0.299779	-0.905852	-1.28144	-0.545246	-0.822654	-1.87539	-2.31833	-0.731123	-1.81191	-0.95265	-2.60324	0.211265	0.590196	0.41813	0.0719252	0.0284951	0.471193	0.0814788	0.349474	0.0150081	0.942458	0.96265	0.903464	0.361202	0.163958	0.711649	0.200992	0.551742	0.0831085	1.39119	0.242084
YGL008C	PMA1	PMA1_k379Ac	PMA2_k379Ac	-0.0621394	0.336638	0.171331	0.052466	0.324673	-0.260351	-0.0898989	0.206523	0.116592	-0.0825185	0.712461	0.474363	0.0874812	0.521069	-0.618709	-0.362042	0.314713	0.113078	0.935245	0.486315	0.641572	0.931361	0.609369	0.54471	0.722	0.756997	0.911358	0.998384	0.955511	0.936169	0.974681	0.804237	0.764522	0.827755	0.861888	0.958879	0.335504	0.949744
YGL008C	PMA1	PMA1_k428Ac	PMA2_k428Ac	-0.166662	-0.229026	0.0703135	-0.578577	-0.515476	-0.293647	-0.419327	-0.341238	0.273555	-0.359689	-0.551002	0.319578	-1.46637	-1.4651	-0.82791	-1.25642	-0.985335	0.527096	0.721963	0.586301	0.751823	0.154448	0.154792	0.415199	0.220051	0.333472	0.602562	0.998384	0.96265	0.953297	0.503324	0.40039	0.678557	0.376027	0.534498	0.780628	1.03689	0.438314
YGL008C	PMA1	PMA1_k555Ac		-0.653289	-0.335639	-0.534082	-0.596186	-0.323709	-0.297275	-0.801249	-0.0286619	0.277787	-1.73854	-0.903214	-1.31163	-1.67054	-1.0923	-0.92579	-2.442	-0.228773	0.594708	0.0938553	0.374642	0.201024	0.106717	0.284645	0.363004	0.0216584	0.820821	0.55714	0.873442	0.91856	0.820281	0.411505	0.556816	0.637313	0.0813848	0.902366	0.746099	1.62775	0.158777
YGL008C	PMA1	PMA1_k444Ac	PMA2_k444Ac	-0.0456847	-0.21552	0.0322352	-0.0616547	-0.359545	-0.360529	-0.337657	0.595543	0.505726	-0.0449605	-0.398461	0.173088	-0.137784	-0.829272	-0.765931	-0.811003	1.03809	0.851316	0.964688	0.695493	0.864726	0.892109	0.419003	0.454733	0.429118	0.314477	0.407002	0.998384	0.968962	0.980765	0.962694	0.671589	0.703093	0.59519	0.51757	0.619078	0.85747	0.578337
YGL008C	PMA1	PMA1_k643Ac	PMA2_k643Ac	-0.682644	-0.357019	-0.440796	-0.694423	-1.08556	-0.57028	-1.0883	-0.166936	-0.222092	-1.27438	-0.673898	-0.738691	-1.35967	-2.23523	-1.17528	-2.26438	-0.427069	-0.548072	0.220506	0.509878	0.470662	0.192559	0.0398202	0.256869	0.0376105	0.67495	0.591115	0.942458	0.960422	0.910162	0.553982	0.2008	0.532116	0.117873	0.805022	0.770628	1.1152	0.405477
YGL008C	PMA1	PMA1_k474Ac	PMA2_k474Ac	0.408925	-0.78868	0.207031	-0.820334	-0.152643	-0.614824	-0.72625	-0.687691	-0.300457	0.651995	-1.18081	0.400763	-1.25585	-0.340848	-0.988317	-1.22692	-1.12211	-0.547974	0.523548	0.254725	0.693831	0.226982	0.737598	0.33753	0.237384	0.27817	0.591181	0.992447	0.884419	0.94377	0.575859	0.872452	0.611436	0.398254	0.480678	0.770628	1.01502	0.467532
YGL008C	PMA1	PMA1_k482Ac	PMA2_k482Ac	0.507164	0.474664	0.42206	-0.0143168	-0.574104	-1.02439	-0.57663	-0.211636	-0.365519	1.4485	1.32005	1.31347	-0.0670075	-1.76987	-2.90885	-1.81061	-0.727826	-1.16951	0.166556	0.205169	0.207324	0.947396	0.0955641	0.0101506	0.088786	0.477109	0.259117	0.921776	0.845813	0.820287	0.981325	0.317633	0.101377	0.213347	0.657419	0.459557	4.53975	0.00408088
YGL009C	LEU1	LEU1_k639Ac		0.666937	0.683797	0.880248	1.12712	1.08783	0.494165	0.588259	0.461609	-0.152159	1.51187	1.51716	2.05825	2.45026	2.22677	0.999029	1.10373	0.893353	-0.46964	0.149827	0.148496	0.0560255	0.0259987	0.0404844	0.33247	0.285837	0.384747	0.644871	0.908445	0.837666	0.654965	0.240667	0.201071	0.605381	0.452728	0.582459	0.805068	1.75884	0.154551
YGL009C	LEU1	LEU1_k348Ac		-0.025985	0.237157	0.167851	0.469563	0.320963	0.368794	0.562238	0.281018	0.239167	-0.010659	0.698345	0.643876	1.30968	0.707593	0.940896	1.3602	0.646134	0.505303	0.991626	0.494865	0.528667	0.208574	0.489253	0.360577	0.192396	0.52724	0.620151	0.998458	0.955511	0.919045	0.567439	0.717085	0.634565	0.346453	0.692179	0.795024	0.42238	0.904369
YGL009C	LEU1	LEU1_k774Ac		-0.458311	-0.49112	-0.344515	-0.369761	-0.472016	0.0451859	-0.482404	-0.26953	-0.499803	-1.36546	-1.51345	-0.897182	-1.1897	-1.70589	0.0201191	-1.77714	-1.01426	-1.75896	0.190769	0.14943	0.382761	0.251308	0.107124	0.984194	0.0943233	0.325369	0.0974555	0.942458	0.837666	0.884946	0.598142	0.335683	0.992291	0.220448	0.527912	0.255431	0.892971	0.552094
YGL009C	LEU1	LEU1_k328Ac		0.325714	-0.173728	0.525877	-0.0990049	-0.482915	-0.329797	-0.451906	0.0776662	-1.67522	0.854705	-0.40758	1.43419	-0.268179	-1.36493	-0.905298	-1.31913	0.0572073	-4.267	0.405177	0.688918	0.170539	0.791947	0.190932	0.378575	0.205466	0.95508	0.000574878	0.971438	0.968962	0.811013	0.926393	0.441667	0.64993	0.359872	0.974936	0.0108564	4.85156	0.00292036
YGL009C	LEU1	LEU1_k687Ac		-0.549225	-0.65788	-0.562114	-0.689882	-0.762011	-0.507144	-1.55333	-1.63713	-2.37914	-1.39707	-1.72343	-1.33646	-1.85591	-2.21307	-1.44725	-4.3437	-4.48435	-6.47148	0.181236	0.10384	0.199868	0.0817503	0.0415809	0.166902	0.000489438	0.000364818	7.26e-06	0.933092	0.78486	0.820281	0.37644	0.204778	0.430936	0.00744021	0.00942767	0.000668578	7.58465	0.000244045
YGL009C	LEU1	LEU1_k379Ac		0.495334	-0.0696504	-0.00227478	0.248527	-0.514377	-1.04446	-0.579332	-0.250672	-1.43638	0.922492	-0.110242	0.0993161	0.424822	-1.04647	-1.93064	-1.18428	-0.543693	-2.67045	0.369807	0.913572	0.922106	0.676555	0.310706	0.0712211	0.253387	0.594056	0.0166247	0.955471	0.99711	0.985292	0.878078	0.579113	0.277073	0.416097	0.741688	0.0865752	2.45739	0.0552966
YGL009C	LEU1	LEU1_k397Ac		-1.47239	-1.92442	-2.37268	-3.44976	-2.88282	-3.81758	-3.41862	-2.81905	-2.91162	-2.21531	-2.92792	-3.53601	-5.28555	-4.51508	-5.89112	-5.35249	-4.38958	-4.54252	0.0413998	0.00975466	0.00270189	7.1e-05	0.000342205	2.16e-05	6.21e-05	0.000444623	0.000323222	0.815525	0.460939	0.234111	0.00950094	0.0146058	0.00217343	0.00223044	0.0102333	0.00820873	6.25304	0.000747489
YGL011C	SCL1	SCL1_k107Ac		-0.113652	0.545853	0.40169	0.345517	0.508093	0.0393947	-0.0051068	0.145147	-0.123672	-0.144754	0.876783	0.727981	0.531064	0.689404	0.00100393	-0.142901	0.143748	-0.293918	0.88669	0.393421	0.477016	0.60258	0.500325	0.999211	0.888131	0.887473	0.772553	0.998384	0.91856	0.910162	0.840457	0.726317	0.999774	0.93779	0.935753	0.88454	0.363109	0.936824
YGL011C	SCL1	SCL1_k119Ac		-0.468273	-0.115932	-0.207419	-0.238316	-0.637208	-0.403194	-0.908545	-0.900891	-0.90136	-1.04996	-0.254553	-0.351741	-0.58495	-1.67129	-1.04037	-2.33913	-2.24872	-2.2676	0.309149	0.802272	0.729566	0.56664	0.113866	0.313445	0.0324537	0.0387828	0.0373736	0.942458	0.975038	0.948855	0.816795	0.346537	0.585038	0.107185	0.14235	0.143363	1.60785	0.194218
YGL030W	RPL30	RPL30_k28Ac		0.680848	0.380735	1.56803	0.67982	0.355428	0.516377	0.122612	0.169041	0.282089	1.073	0.592946	2.48151	1.02196	0.431378	0.728899	0.0572034	0.174991	0.335996	0.298993	0.561404	0.0244148	0.321819	0.671879	0.47647	0.955083	0.863255	0.741186	0.942458	0.962634	0.542429	0.659987	0.840255	0.714424	0.974264	0.924998	0.864094	1.06918	0.433127
YGL031C	RPL24A	RPL24A_k149Ac	RPL24B_k149Ac	0.622783	0.403811	0.280264	0.858281	1.70373	1.20508	1.87369	1.05024	1.08273	1.39596	0.890796	0.732059	1.83546	3.52971	2.52412	3.87077	2.15523	2.2092	0.181564	0.386077	0.474591	0.0848634	0.00273828	0.0224016	0.00132725	0.0465194	0.0418952	0.933092	0.91856	0.910162	0.380784	0.046901	0.147359	0.0133907	0.158252	0.153131	2.9642	0.0274785
YGL031C	RPL24A	RPL24A_k41Ac	RPL24B_k41Ac	0.957731	1.04512	0.18417	1.37677	0.664257	0.678943	1.26769	0.962385	0.447382	1.87511	2.01466	0.463367	2.61486	1.13177	1.22494	2.26274	1.7374	0.737542	0.0789216	0.060849	0.649265	0.0186277	0.274206	0.238112	0.0377318	0.101287	0.471341	0.873442	0.658275	0.938536	0.208439	0.546556	0.515036	0.118002	0.255911	0.672887	1.40354	0.264554
YGL031C	RPL24A	RPL24A_k27Ac	RPL24B_k27Ac	0.0770763	0.540811	0.152934	0.549818	0.19235	0.439915	0.565797	0.600597	0.448083	0.340068	1.87837	0.722206	1.84768	0.409445	1.3735	1.64575	1.87019	1.32216	0.736517	0.0715024	0.476565	0.0759698	0.685541	0.181235	0.111761	0.0726692	0.197542	0.998384	0.69161	0.910162	0.366897	0.850002	0.449427	0.246812	0.212267	0.390053	1.01565	0.453109
YGL031C	RPL24A	RPL24A_k69Ac	RPL24B_k69Ac	0.246012	0.592031	0.138053	0.452082	0.426932	0.225518	1.05629	0.965012	0.81513	0.546195	1.2213	0.399176	0.899763	0.721114	0.380252	1.97737	1.85413	1.53359	0.592375	0.239448	0.694977	0.381427	0.481117	0.708698	0.065272	0.0820176	0.144427	0.992447	0.862365	0.94377	0.697074	0.710818	0.870652	0.171996	0.227518	0.325994	0.896778	0.54932
YGL031C	RPL24A	RPL24A_k137Ac		0.207718	-0.165495	0.142368	-0.284162	0.442304	0.15269	0.942847	0.445849	-0.338082	0.438873	-0.300957	0.382386	-0.561721	0.705243	0.217426	1.6369	0.7471	-0.763387	0.666551	0.767276	0.707145	0.581995	0.490676	0.830591	0.120927	0.465709	0.456207	0.992447	0.970363	0.946277	0.827151	0.718455	0.933714	0.258412	0.648118	0.66011	0.996446	0.479786
YGL031C	RPL24A	RPL24A_k97Ac	RPL24B_k97Ac	-0.201109	-0.0151113	-0.0549425	0.138723	-0.321208	0.0502059	0.0820992	-0.103975	0.329063	-0.389655	-0.0159334	0.00665599	0.280046	-0.858272	0.0249333	-0.00659956	-0.344971	0.581963	0.699941	0.987408	0.99474	0.781641	0.398526	0.980297	0.994784	0.73287	0.565566	0.992447	0.997933	0.999023	0.923034	0.650635	0.992291	0.996815	0.844785	0.753236	0.305208	0.966342
YGL031C	RPL24A	RPL24A_k91Ac	RPL24B_k91Ac	0.810967	0.407024	0.495557	-0.270215	-0.546457	-1.02132	-0.00439333	-0.262987	-0.76987	2.19806	1.09432	1.4603	-0.739678	-1.63353	-2.79654	-0.236163	-0.837219	-2.19431	0.0369756	0.283774	0.156095	0.466072	0.114318	0.00954888	0.815143	0.410041	0.0372727	0.815525	0.887411	0.801896	0.751599	0.347197	0.0990528	0.892054	0.607026	0.143349	5.20259	0.000433717
YGL043W	DST1	DST1_k73Ac		-0.110985	-0.106252	0.208149	-0.560051	-1.15801	-0.584593	-2.92892	-1.01031	-1.62231	-0.119074	-0.132112	0.357129	-0.765157	-1.65152	-0.836449	-4.04441	-1.42865	-2.25999	0.906681	0.896523	0.725605	0.455181	0.117881	0.415071	0.00091893	0.172103	0.037936	0.998384	0.995355	0.947982	0.742327	0.35509	0.678557	0.0108698	0.350634	0.14402	3.51993	0.0134135
YGL061C	DUO1	DUO1_k222Ac		-0.313397	-0.752175	-0.637441	-0.25183	0.350738	1.09872	0.24233	-0.516464	0.610978	-0.694403	-1.77536	-1.38199	-0.624885	0.662975	2.52802	0.374929	-1.36147	1.30951	0.497268	0.0946254	0.185736	0.540749	0.516669	0.0222253	0.712576	0.192001	0.20863	0.992447	0.759264	0.820281	0.801815	0.732681	0.147359	0.821116	0.373603	0.402242	3.64027	0.0115611
YGL062W	PYC1	PYC1_k281Ac	PYC2_k281Ac	-0.0854574	-0.0803893	-0.0420437	-0.223054	-0.520615	0.440651	0.768157	0.354985	0.365786	-0.130752	-0.150156	0.0330008	-0.48243	-1.2274	0.831305	1.41284	0.621805	0.628535	0.897582	0.882496	0.974077	0.635954	0.23721	0.417886	0.176628	0.542722	0.538415	0.998384	0.995355	0.996178	0.856893	0.502027	0.679411	0.328501	0.704689	0.733659	1.11393	0.406219
YGL076C	RPL7A	RPL7A_k5Ac		0.214521	0.131071	-0.0261989	0.728069	0.275647	-0.0301021	0.115231	-0.0948951	-0.167097	0.481163	0.282211	0.0646223	1.45892	0.412302	-0.139944	0.0611744	-0.303352	-0.465421	0.634395	0.779999	0.948965	0.156473	0.683472	0.889774	0.951685	0.764017	0.645476	0.992447	0.970642	0.989395	0.504343	0.84945	0.957583	0.972144	0.865768	0.805068	0.578416	0.802484
YGL076C	RPL7A	RPL7A_k14Ac	RPL7B_k14Ac	-0.443477	-0.184765	-0.11504	-0.21067	-0.181625	-0.0546583	-0.470565	-0.182486	-0.0677207	-1.5571	-0.654169	-0.21086	-0.81636	-0.940364	-0.345329	-2.05415	-0.875575	-0.47924	0.131445	0.518704	0.834628	0.421655	0.355621	0.732604	0.0500636	0.389218	0.635744	0.887532	0.962634	0.980765	0.722753	0.618329	0.879823	0.144595	0.585021	0.802682	0.775399	0.640071
YGL076C	RPL7A	RPL7A_k155Ac	RPL7B_k155Ac	1.46138	0.735891	1.05253	0.533531	-0.761165	-1.03132	-1.00954	0.0836138	-0.760191	2.52138	1.26388	1.88731	0.889431	-1.41724	-1.81857	-1.86035	0.049688	-1.39716	0.0225261	0.224158	0.0771682	0.386788	0.175358	0.0875124	0.0810882	0.960978	0.181209	0.737354	0.850993	0.719422	0.701598	0.42554	0.31212	0.200746	0.978922	0.373452	5.11946	0.00221234
YGL103W	RPL28	RPL28_k132Ac		0.418314	0.583532	0.30644	0.464095	0.736202	0.556622	1.13212	0.801586	0.66086	1.45455	1.95233	1.20323	1.49866	2.1904	1.70977	3.45674	2.46698	1.97744	0.157669	0.0616615	0.239649	0.145914	0.0375854	0.0991286	0.00187885	0.0204752	0.0586011	0.916492	0.658275	0.820287	0.487373	0.19563	0.330389	0.0170836	0.0998675	0.18847	1.60231	0.166234
YGL103W	RPL28	RPL28_k137Ac		0.287548	0.215534	0.368185	0.342167	0.445987	0.0632822	0.884702	0.533282	0.42985	0.656104	0.472987	0.9026	0.703119	0.790437	0.0519331	1.69339	1.01426	0.779219	0.517478	0.640139	0.374962	0.488183	0.436369	0.958976	0.102239	0.319734	0.442833	0.992447	0.968962	0.884946	0.761967	0.687193	0.986433	0.230272	0.523892	0.64892	0.467588	0.883069
YGL103W	RPL28	RPL28_k47Ac		0.0628012	-0.297143	0.119932	0.00184207	0.199578	-0.108836	0.206058	0.0025478	0.308885	0.241082	-0.8202	0.504375	-0.0236173	0.359475	-0.418389	0.342795	-0.146918	0.700055	0.811368	0.419502	0.618214	0.981337	0.722121	0.679072	0.734488	0.884322	0.490063	0.998384	0.93417	0.93565	0.991773	0.865313	0.849128	0.838033	0.935108	0.690778	0.414373	0.915774
YGL103W	RPL28	RPL28_k55Ac		0.0773211	0.264155	0.11381	0.0255793	0.116236	-0.46114	0.0117028	-0.471668	-0.0577023	0.235165	0.642317	0.405789	0.0363863	0.102674	-1.1807	-0.173423	-1.24245	-0.282544	0.817027	0.529653	0.690207	0.971419	0.919482	0.254766	0.864468	0.231755	0.781105	0.998384	0.962634	0.94377	0.991773	0.948457	0.531503	0.925099	0.423899	0.886415	0.773296	0.642863
YGL103W	RPL28	RPL28_k126Ac		-0.0753504	0.0470285	-0.666396	-0.189762	-0.270002	-0.808214	-0.3186	-1.10455	-0.744736	-0.120134	0.124029	-1.37634	-0.452302	-0.77542	-1.91606	-0.913329	-2.62177	-1.82486	0.905854	0.902818	0.187444	0.657049	0.449264	0.0731758	0.374463	0.0183667	0.086518	0.998384	0.995355	0.820281	0.869572	0.696148	0.279969	0.543432	0.0949267	0.238654	1.70785	0.166931
YGL105W	ARC1	ARC1_k269Ac		0.113292	-0.0121109	0.187121	0.00380574	0.531715	-0.0157981	0.496878	0.449588	0.242427	0.51925	-0.0165252	0.939059	-0.0243957	1.75826	-0.209017	1.57743	1.51407	0.691513	0.607945	0.986941	0.356278	0.980722	0.0903816	0.836051	0.126696	0.14198	0.495326	0.992447	0.997933	0.884946	0.991773	0.311056	0.933714	0.264713	0.311678	0.692758	1.10902	0.390616
YGL105W	ARC1	ARC1_k250Ac		-0.655429	-0.214375	-0.342794	-0.772184	-1.10696	-1.23927	-1.4414	-0.875623	-0.343793	-1.27899	-0.417273	-0.575269	-1.58031	-2.38296	-2.58153	-3.08348	-1.87854	-0.819522	0.218919	0.681956	0.573014	0.133361	0.0297461	0.0199373	0.00704066	0.0784253	0.424382	0.942458	0.968962	0.925223	0.459338	0.169415	0.14119	0.0423302	0.222234	0.634634	2.08436	0.0949932
YGL105W	ARC1	ARC1_k318Ac		-0.668967	-1.61965	-2.04362	-2.92125	-3.3979	-3.07568	-3.03428	-2.43027	-2.11806	-1.6867	-4.20382	-5.17865	-7.64537	-9.05177	-8.12269	-8.13566	-6.48015	-5.68557	0.103535	0.000270779	2.05e-05	3.89e-08	1.51e-09	1.25e-08	1.22e-08	6.96e-07	5.41e-06	0.873442	0.129309	0.0151205	2.87e-05	1.11e-06	4.91e-06	8.96e-06	0.000170848	0.000613117	17.438	6.36e-09
YGL122C	NAB2	NAB2_k329Ac		-0.165425	0.0301538	0.00617584	0.00121142	0.270918	0.371635	0.436269	0.0126446	0.255393	-0.366852	0.0972385	0.164425	-0.022963	0.507708	0.85289	0.899691	-0.106925	0.495704	0.718477	0.92373	0.87143	0.98196	0.6185	0.406154	0.381464	0.916161	0.62676	0.997941	0.99711	0.980765	0.991773	0.810095	0.674655	0.549177	0.950456	0.795877	0.352863	0.941792
YGL123W	RPS2	RPS2_k186Ac		0.761356	0.323079	0.584856	0.921764	1.70269	0.941946	2.31192	1.75476	1.86401	1.64095	0.692892	1.34621	1.90897	3.41324	1.89137	4.66315	3.5608	3.77377	0.11276	0.494474	0.189769	0.0672764	0.00209787	0.0696797	8.04e-05	0.00144125	0.000833029	0.874188	0.955511	0.820281	0.353922	0.0401077	0.275169	0.00257504	0.0196571	0.0131941	4.47133	0.00125369
YGL123W	RPS2	RPS2_k185Ac		0.168961	0.205474	0.34868	0.216288	0.355579	0.403797	0.673147	1.03946	0.583542	0.637574	0.711146	1.35606	0.687281	0.943036	1.2172	1.96073	3.28472	1.73932	0.529284	0.483278	0.186654	0.497945	0.354278	0.234377	0.0606227	0.00289918	0.0937167	0.992447	0.955511	0.820281	0.767231	0.618307	0.510191	0.163548	0.0296562	0.250535	1.67459	0.145879
YGL123W	RPS2	RPS2_k40Ac		0.442515	0.26038	0.140712	0.645927	0.524453	0.304301	0.620458	0.0507511	0.181496	1.21381	0.700397	0.518967	1.66039	1.17967	0.693507	1.39811	-0.00946827	0.312282	0.242219	0.493617	0.6108	0.116065	0.255166	0.497815	0.180929	0.992561	0.75881	0.942458	0.955511	0.93565	0.422133	0.52328	0.735231	0.333533	0.995264	0.874627	0.6746	0.720915
YGL123W	RPS2	RPS2_k203Ac		-0.250528	-0.00818712	-0.0100559	0.414508	-0.0298118	0.239921	0.822151	0.823231	0.755023	-0.672162	-0.00114745	0.141162	1.19054	-0.302029	0.592303	2.17012	2.26384	2.04079	0.510954	0.999098	0.889482	0.250989	0.766473	0.561824	0.0451991	0.0376499	0.0579147	0.992447	0.999777	0.980765	0.598142	0.87896	0.769114	0.135047	0.140702	0.18708	2.40437	0.0596408
YGL123W	RPS2	RPS2_k33Ac		-0.354825	-0.469948	0.0961565	-0.279796	-0.480442	-0.274799	-0.457184	0.0361348	-0.363427	-0.819276	-1.13846	0.379744	-0.714312	-1.36277	-0.772424	-1.33594	-0.0449367	-1.04781	0.424518	0.271483	0.709067	0.4852	0.191599	0.450986	0.200035	0.964707	0.310106	0.980118	0.887411	0.946277	0.761864	0.441667	0.700002	0.353748	0.979969	0.520598	0.724327	0.681441
YGL123W	RPS2	RPS2_k157Ac		0.313622	0.181699	-0.00100558	-0.122021	-0.486482	-0.896501	-0.728449	-1.0011	-1.15196	1.13546	0.640626	0.192672	-0.446906	-1.89063	-3.16181	-2.75044	-3.56822	-4.10375	0.266464	0.52733	0.848702	0.658615	0.0697825	0.00393704	0.0106486	0.00141414	0.000352252	0.942458	0.962634	0.980765	0.870862	0.270499	0.0616864	0.0521765	0.0196512	0.00836883	7.37272	2.75e-05
YGL147C	RPL9A	RPL9A_k72Ac	RPL9B_k72Ac	0.00983447	0.412256	0.551301	0.790647	1.01759	0.660893	0.654466	0.410761	0.891355	0.105653	1.38338	2.00663	2.57037	3.11164	2.0489	1.87502	1.1737	2.7316	0.916663	0.178224	0.0552122	0.0161864	0.00445615	0.0506112	0.071978	0.251075	0.0111312	0.998384	0.840405	0.653602	0.19543	0.0637273	0.232244	0.184069	0.444512	0.069132	2.19334	0.0566705
YGL147C	RPL9A	RPL9A_k87Ac	RPL9B_k87Ac	0.969794	1.39868	1.41759	1.38192	1.22328	0.378309	2.03334	1.12739	1.22356	1.79938	2.55109	2.67645	2.48809	2.08682	0.615878	3.53369	1.94624	2.10698	0.0906119	0.0212099	0.0164213	0.0240929	0.0530551	0.546532	0.00271521	0.0691835	0.0510464	0.873442	0.565204	0.509854	0.233479	0.231165	0.764522	0.0218552	0.20629	0.172716	2.07241	0.0966866
YGL147C	RPL9A	RPL9A_k39Ac	RPL9B_k39Ac	0.150435	0.0800858	0.0360843	0.607416	0.87515	0.322722	0.807363	0.306691	0.471593	0.531181	0.270336	0.289404	1.83717	2.4682	0.873487	2.22165	0.776139	1.26017	0.602501	0.790316	0.775943	0.0845998	0.0250779	0.395161	0.0408908	0.44885	0.225458	0.992447	0.971075	0.963198	0.380784	0.152747	0.66389	0.125587	0.637567	0.420026	1.49156	0.231627
YGL147C	RPL9A	RPL9A_k174Ac	RPL9B_k174Ac	-0.505836	-0.320525	-0.086654	-0.334221	-0.212796	0.204119	-0.607077	-0.481096	-0.616739	-1.10315	-0.713383	-0.0653694	-0.785619	-0.651408	0.37721	-1.57903	-1.2215	-1.54814	0.286081	0.48576	0.94868	0.44343	0.523917	0.710914	0.133654	0.239375	0.1409	0.942458	0.955511	0.989395	0.740354	0.737946	0.870833	0.275731	0.430737	0.320717	0.884691	0.558155
YGL147C	RPL9A	RPL9A_k106Ac	RPL9B_k106Ac	-0.01233	0.277367	0.323985	0.578542	-0.282788	0.0408565	0.277203	0.730821	0.596513	0.0220757	0.634841	0.850381	1.26532	-0.79154	0.00466557	0.4276	1.50592	1.19012	0.982657	0.534396	0.407506	0.223655	0.440065	0.996334	0.674572	0.151337	0.25115	0.998458	0.962634	0.898588	0.575311	0.687398	0.999047	0.79428	0.32354	0.448417	1.02459	0.461303
YGL147C	RPL9A	RPL9A_k184Ac	RPL9B_k184Ac	0.0626899	-0.323869	0.068332	-0.407917	-0.340819	-0.0225538	-0.712576	0.382645	-0.41937	0.14399	-0.535829	0.214164	-0.708779	-0.701138	-0.103945	-1.35233	0.556506	-0.815928	0.887284	0.599357	0.833091	0.488536	0.493166	0.918489	0.194847	0.585471	0.426376	0.998384	0.96265	0.980765	0.761967	0.720668	0.97147	0.349585	0.735208	0.636324	0.682565	0.714591
YGL147C	RPL9A	RPL9A_k36Ac	RPL9B_k36Ac	-0.0369637	0.0636829	-0.17883	0.222434	-0.052487	-0.31159	-0.146364	-0.67294	-0.571701	-0.0506357	0.245929	-0.415726	0.730283	-0.430928	-1.20539	-0.796452	-2.50234	-2.18	0.96	0.807654	0.680996	0.471697	0.670045	0.238828	0.432927	0.0189025	0.0384293	0.998384	0.975444	0.94377	0.75605	0.840255	0.515827	0.598219	0.0966785	0.144676	2.15407	0.0608682
YGL147C	RPL9A	RPL9A_k121Ac	RPL9B_k121Ac	0.34525	-0.162007	-0.154396	-0.714225	-1.24633	-1.19759	-1.33127	-0.925602	-1.37055	0.592393	-0.248582	-0.155392	-1.16771	-2.12634	-1.99297	-2.28319	-1.5797	-2.30911	0.558666	0.805622	0.877703	0.253441	0.0430562	0.0567764	0.0307689	0.126175	0.0290765	0.992447	0.975444	0.980765	0.598142	0.207261	0.250212	0.10314	0.293659	0.123985	2.36253	0.0417028
YGL157W	ARI1	ARI1_k259Ac		-0.208916	-0.263032	0.198074	-0.4846	0.353801	1.20406	-0.378458	0.641631	0.663413	-0.423623	-0.579223	0.581123	-1.12283	0.637777	2.64451	-1.05205	1.3327	1.365	0.677411	0.570406	0.569155	0.277876	0.53253	0.0175323	0.308216	0.201071	0.19091	0.992447	0.962634	0.925223	0.618031	0.74462	0.133829	0.476893	0.385751	0.382938	2.91445	0.0293746
YGL189C	RPS26A	RPS26A_k108Ac		0.37113	0.0115812	-0.0650645	0.0443262	0.414722	-0.0469993	0.365058	0.392421	0.488474	0.993332	0.0489338	-0.0178446	0.0862401	0.863492	-0.216557	0.706861	0.853611	1.0771	0.335154	0.96157	0.985981	0.932332	0.400471	0.831257	0.489696	0.405766	0.297215	0.949447	0.997933	0.998676	0.974681	0.651736	0.933714	0.650497	0.603121	0.504956	0.499127	0.8544
YGL189C	RPS26A	RPS26A_k116Ac		-0.0131333	-0.239083	-0.093135	-1.12588	-1.13735	-1.12928	-1.20063	-0.897382	-1.37834	0.0198313	-0.503319	-0.076465	-2.47227	-2.63344	-2.54186	-2.79805	-2.0712	-3.13427	0.984328	0.618945	0.93963	0.0202328	0.0139964	0.0172772	0.00951486	0.0483229	0.00421437	0.998458	0.962731	0.989395	0.214409	0.110658	0.133829	0.0499209	0.160062	0.037955	3.42901	0.0065241
YGL206C	CHC1	CHC1_k643Ac		-0.0027198	0.196385	-0.0532683	0.0325432	-0.0351621	-0.262117	0.610625	0.265554	0.765721	0.060085	0.628293	0.0145533	0.0688336	-0.332102	-0.925836	1.61701	0.649816	2.16566	0.952823	0.53857	0.988566	0.945965	0.74407	0.368118	0.125179	0.524919	0.0455904	0.998384	0.962634	0.998676	0.981272	0.875295	0.639432	0.262661	0.691597	0.162211	1.67567	0.175259
YGL207W	SPT16	SPT16_k534Ac		0.509621	0.256636	0.305257	0.726069	0.62152	0.346421	1.1001	1.24921	0.617023	0.86183	0.428485	0.588613	1.16003	0.889196	0.498528	1.64465	1.93609	0.899473	0.401359	0.673941	0.564239	0.262849	0.386911	0.624813	0.119305	0.0705031	0.381576	0.971438	0.968962	0.924498	0.604421	0.643057	0.820276	0.2573	0.209014	0.597938	0.663728	0.729538
YGL207W	SPT16	SPT16_k464Ac		-0.781238	-0.723223	-0.543013	-0.385925	-0.203634	0.304597	0.249657	-0.178265	-0.123372	-2.37073	-2.23465	-1.51496	-1.23722	-0.863337	0.830347	0.513908	-0.726663	-0.578777	0.0253876	0.0341809	0.141755	0.226978	0.395787	0.413845	0.611623	0.473875	0.567682	0.763184	0.651542	0.797646	0.575859	0.648492	0.678557	0.748896	0.653575	0.754009	2.29048	0.0475083
YGL234W	ADE5,7	ADE5,7_k731Ac		-0.475883	-0.304017	0.28516	0.0786688	0.18504	0.149591	0.255219	0.194614	0.717452	-1.01736	-0.664322	0.769588	0.153612	0.251797	0.248555	0.381455	0.314507	1.47013	0.323938	0.515829	0.45262	0.879813	0.804365	0.806828	0.707822	0.75715	0.160681	0.942458	0.962634	0.904922	0.95995	0.895127	0.920711	0.818924	0.861888	0.348545	0.946455	0.513893
YGL245W	GUS1	GUS1_k603Ac		-0.656742	0.043464	0.34856	-0.361851	-0.414058	0.0882727	-0.829528	0.155057	0.474293	-1.28519	0.103832	0.823496	-0.753548	-0.986074	0.100288	-1.85266	0.203931	0.835265	0.216796	0.918578	0.422184	0.461933	0.338596	0.921346	0.0822378	0.840948	0.415717	0.942458	0.99711	0.903891	0.747586	0.606017	0.97147	0.201894	0.915533	0.624212	1.61611	0.191803
YGL245W	GUS1	GUS1_k350Ac		-0.5255	-0.259187	-0.457921	-0.142018	0.00814334	-0.369476	-0.580538	-1.14689	-0.628208	-0.99498	-0.497021	-0.790685	-0.300897	-0.127762	-0.807122	-1.31609	-2.37502	-1.36446	0.334376	0.625852	0.44055	0.767321	0.89991	0.431287	0.206464	0.0302204	0.191079	0.949447	0.967345	0.904922	0.923034	0.944553	0.688264	0.36119	0.121958	0.382938	1.00081	0.476884
YGL253W	HXK2	HXK2_k54Ac		0.491204	1.39917	0.401928	1.26363	1.05144	1.33131	0.682844	0.203491	0.733422	1.10973	3.0409	0.994047	2.70911	2.11524	2.7936	1.29185	0.322284	1.45132	0.283317	0.00769968	0.334817	0.0153552	0.0502446	0.0128977	0.214534	0.751359	0.16578	0.942458	0.460939	0.871107	0.188877	0.227026	0.115141	0.370467	0.858662	0.355206	2.20237	0.0798718
YGL253W	HXK2	HXK2_k473Ac		-0.101868	0.814678	-0.18232	0.817472	-0.736564	0.641167	-0.596285	-0.880664	-0.0689838	-0.0903487	0.93328	-0.141071	0.916058	-0.918361	0.683563	-0.773215	-1.06101	-0.148544	0.929118	0.364378	0.889553	0.373072	0.371901	0.503911	0.450531	0.304248	0.883746	0.998384	0.91856	0.980765	0.686949	0.631417	0.739304	0.613906	0.506457	0.949496	1.05747	0.440397
YGL253W	HXK2	HXK2_k406Ac		-0.39234	0.155988	-0.00179501	0.259411	0.304687	0.4737	0.357195	0.468422	0.397963	-1.29444	0.572855	0.196575	0.87173	0.81117	1.52124	0.951579	1.44816	1.17533	0.206807	0.571627	0.845677	0.391274	0.424576	0.140177	0.350007	0.159434	0.250434	0.942458	0.962634	0.980765	0.702006	0.677573	0.399612	0.518151	0.335016	0.447907	1.38823	0.243342
YGL253W	HXK2	HXK2_k428Ac		-0.0240964	0.734804	0.599626	0.225901	0.442426	0.444904	-0.111658	-0.104489	-1.02211	-0.00453093	1.81854	1.61044	0.528291	0.905258	0.994597	-0.481906	-0.389042	-2.65466	0.99644	0.0875172	0.126612	0.60446	0.378595	0.334557	0.636318	0.702311	0.0171717	0.998458	0.748406	0.791429	0.840457	0.638418	0.606921	0.769826	0.826281	0.0878262	3.30617	0.0175673
YGR027C	RPS25A	RPS25A_k12Ac		-0.629482	-0.0568427	-0.2022	0.138653	0.784207	0.418141	0.626382	-0.244318	0.979735	-0.754371	-0.0609291	-0.179143	0.15961	0.883827	0.471305	0.672401	-0.371068	1.1402	0.461452	0.952161	0.860047	0.875161	0.389718	0.643707	0.510806	0.715394	0.270781	0.992447	0.99711	0.980765	0.958448	0.643784	0.826661	0.664679	0.834427	0.472583	0.697472	0.702751
YGR027C	RPS25A	RPS25A_k21Ac		0.69608	0.473154	0.606665	-0.000288455	-0.13364	-0.244614	0.181951	0.261325	-1.1823	1.3679	0.915867	1.26571	-0.0199228	-0.393052	-0.539625	0.184377	0.394088	-2.36936	0.190021	0.373169	0.223519	0.984348	0.699405	0.596795	0.856006	0.698655	0.0305629	0.942458	0.91856	0.820287	0.992012	0.856379	0.79699	0.922382	0.823295	0.127173	2.3325	0.0661252
YGR027C	RPS25A	RPS25A_k85Ac		-0.505538	-0.019015	-0.303087	-0.198071	-0.500948	-0.294432	-0.576484	0.0849138	0.00121489	-1.23089	-0.02857	-0.624215	-0.530375	-1.46118	-0.848607	-1.68506	0.0777752	-0.154621	0.235936	0.977557	0.541178	0.603047	0.16309	0.408465	0.111141	0.938959	0.87903	0.942458	0.997933	0.921881	0.840457	0.413479	0.674655	0.245812	0.964976	0.947192	0.823316	0.604171
YGR027C	RPS25A	RPS25A_k46Ac		-0.762647	-0.419872	-0.566396	-1.26595	-1.12617	-0.808168	-1.71758	-1.4705	-1.49604	-1.0797	-0.600913	-0.741378	-1.86093	-1.74836	-1.23505	-2.62882	-2.22367	-2.27192	0.296089	0.556213	0.469076	0.081002	0.0993226	0.234426	0.018104	0.0407299	0.0370574	0.942458	0.962634	0.910162	0.37644	0.322963	0.510191	0.0720735	0.145619	0.143269	1.42875	0.254689
YGR034W	RPL26B	RPL26B_k37Ac	RPL26A_k37Ac	0.84792	1.26228	-0.0778928	1.09088	-0.0670282	0.655147	0.248748	0.0945038	0.326625	1.26416	1.84513	-0.028903	1.57003	-0.203087	0.895471	0.237702	0.0582961	0.38455	0.22406	0.0833779	0.977295	0.135733	0.841596	0.383648	0.815092	0.954226	0.705572	0.942458	0.730174	0.996922	0.461742	0.919637	0.651803	0.892054	0.97474	0.845158	1.08695	0.422279
YGR034W	RPL26B	RPL26B_k84Ac	RPL26A_k84Ac	-0.606597	-0.36484	-0.388277	-0.361333	-0.485409	-0.40654	-0.374903	0.0557649	-0.0533426	-1.04296	-0.637255	-0.589487	-0.663071	-0.996236	-0.79478	-0.821071	0.00247805	-0.20573	0.312283	0.532862	0.563666	0.51661	0.333784	0.438231	0.423524	0.998053	0.839565	0.942458	0.962634	0.924498	0.785311	0.602529	0.690389	0.590768	0.998053	0.925528	0.292797	0.966715
YGR034W	RPL26B	RPL26B_k17Ac		0.231867	0.0249379	-0.262532	-0.58633	-1.19075	-1.38174	-0.8204	-1.72873	-0.932047	0.496327	0.0639379	-0.399492	-1.16508	-2.46786	-2.77449	-1.76866	-3.48271	-1.9414	0.62633	0.949802	0.694748	0.260857	0.0250952	0.0134179	0.0957733	0.00302569	0.0698101	0.992447	0.99711	0.94377	0.603207	0.152747	0.117201	0.220448	0.0303186	0.210287	3.67116	0.0111325
YGR048W	UFD1	UFD1_k268Ac		-0.640353	-0.400021	-0.522922	-0.196766	-1.1243	0.254584	-0.155191	-0.359745	0.406202	-1.07442	-0.681782	-0.808154	-0.359712	-2.0808	0.375155	-0.417734	-0.719845	0.598439	0.298376	0.505008	0.43071	0.723709	0.0536689	0.712412	0.681625	0.481877	0.557822	0.942458	0.957156	0.904922	0.903409	0.231831	0.870888	0.800027	0.660452	0.746296	1.16695	0.376134
YGR054W	YGR054W	YGR054W_k150Ac		-0.204808	-0.204933	0.12995	-0.665187	-1.5084	-0.529135	-1.71316	-1.02687	-1.53906	-0.264393	-0.285498	0.272192	-0.978082	-2.2899	-0.822448	-2.60434	-1.5659	-2.31861	0.794811	0.77888	0.788913	0.342415	0.0357698	0.422763	0.0190319	0.136696	0.0337995	0.998384	0.970635	0.969131	0.672527	0.189436	0.68207	0.0743385	0.306008	0.135658	2.20564	0.0794913
YGR054W	YGR054W	YGR054W_k509Ac		-0.707262	-1.41182	-0.954053	-1.96494	-2.15936	-1.97971	-3.05623	-2.85082	-2.60626	-1.10234	-2.25938	-1.44195	-3.17839	-3.59199	-3.24817	-5.05513	-4.6751	-4.2937	0.28642	0.0379815	0.168369	0.00576459	0.00239895	0.00497445	0.000112813	0.000245566	0.000543532	0.942458	0.651542	0.811013	0.127176	0.0420674	0.0697845	0.0032583	0.00723439	0.0105576	5.46468	0.00156652
YGR061C	ADE6	ADE6_k129Ac		-0.203553	0.110393	-0.249474	-0.193015	-0.426117	-0.642668	-1.12657	-0.911894	-0.909968	-0.398214	0.259589	-0.42055	-0.446275	-1.09572	-1.49666	-2.66133	-2.12227	-2.13462	0.695671	0.798451	0.679609	0.661306	0.289224	0.15371	0.0169386	0.0495698	0.0484062	0.992447	0.974415	0.94377	0.872063	0.560561	0.413363	0.0689243	0.161227	0.168411	2.02826	0.103222
YGR085C	RPL11B	RPL11B_k49Ac	RPL11A_k49Ac	-0.259581	-0.0398132	-0.105286	0.522923	0.756107	0.697969	0.719124	0.158475	0.276542	-0.508316	-0.0685703	-0.10128	1.09819	1.46356	1.41187	1.35787	0.222955	0.45966	0.615485	0.945852	0.9201	0.282112	0.155209	0.169755	0.186085	0.8253	0.649552	0.992447	0.99711	0.985292	0.61887	0.40039	0.434114	0.339657	0.903841	0.807418	1.08274	0.407533
YGR085C	RPL11B	RPL11B_k174Ac	RPL11A_k174Ac	-0.286578	-0.600241	0.16358	-0.437071	-0.150071	-0.219338	-0.538015	-0.483468	-0.0929164	-0.490793	-1.10001	0.411409	-0.830413	-0.413745	-0.47922	-1.15701	-0.998631	-0.287498	0.630154	0.287406	0.686164	0.418376	0.684486	0.638187	0.264045	0.332657	0.777376	0.992447	0.887411	0.94377	0.722753	0.84945	0.82316	0.427405	0.534498	0.885294	0.504731	0.850469
YGR085C	RPL11B	RPL11B_k164Ac	RPL11A_k164Ac	-0.610097	-0.611246	-0.203974	-0.85497	-1.05528	-0.608124	-1.00519	-0.437503	-0.904693	-0.838159	-0.860398	-0.208133	-1.23352	-1.60837	-0.922331	-1.55457	-0.701323	-1.37821	0.414137	0.402124	0.837719	0.234978	0.127065	0.369889	0.139365	0.493054	0.186878	0.977801	0.919064	0.980765	0.580743	0.361845	0.641751	0.283025	0.667286	0.377084	0.576648	0.797531
YGR085C	RPL11B	RPL11B_k166Ac	RPL11A_k166Ac	-0.354179	-1.10009	-1.84362	-2.86029	-2.92638	-3.38565	-2.44726	-2.569	-2.4511	-0.771185	-2.53774	-4.14856	-6.669	-6.96796	-7.95597	-5.88352	-6.09492	-5.83855	0.447497	0.0174402	0.00031314	4.31e-07	2.04e-07	1.86e-08	3.23e-06	1.87e-06	3.63e-06	0.992447	0.558465	0.0922511	0.0002118	7.51e-05	5.47e-06	0.000264269	0.000392983	0.000486114	14.8373	3.52e-08
YGR086C	PIL1	PIL1_k57Ac	LSP1_k57Ac	-0.0574566	0.221382	0.113947	0.144576	-0.245011	0.325418	-0.397788	0.400121	0.11817	-0.0736743	0.479536	0.359777	0.281224	-0.664913	0.599803	-1.01046	0.723437	0.117687	0.942172	0.637967	0.723661	0.782099	0.51546	0.556935	0.327131	0.479728	0.907762	0.998384	0.968962	0.947982	0.923034	0.732681	0.768136	0.497794	0.659128	0.958497	0.608448	0.773023
YGR086C	PIL1	PIL1_k63Ac	LSP1_k63Ac	0.25918	0.0812014	-0.123278	0.398538	-0.104431	0.300996	0.323578	1.51368	1.07291	0.568531	0.179793	-0.131877	0.784564	-0.357965	0.529761	0.481709	2.94806	2.04236	0.577471	0.859545	0.896705	0.444031	0.724991	0.603463	0.636455	0.00935276	0.0577416	0.992447	0.991472	0.981682	0.740354	0.865528	0.802257	0.769826	0.0615027	0.18708	2.11744	0.0904695
YGR086C	PIL1	PIL1_k152Ac		-0.222706	0.000593093	-0.0487437	0.0199547	-0.117248	0.0111087	-0.595234	0.603358	0.553302	-0.476958	0.0199637	0.0220184	0.0232723	-0.452101	-0.0657932	-1.6188	1.3062	1.16914	0.639762	0.984316	0.982702	0.981717	0.657191	0.948348	0.124791	0.209726	0.259261	0.992447	0.997933	0.998676	0.991773	0.835781	0.98098	0.262485	0.396569	0.459557	1.36237	0.281454
YGR090W	UTP22	UTP22_k22Ac		-0.054156	-0.436834	-0.623588	-0.984823	-0.776895	-0.928161	0.742362	-0.67158	-0.603472	-0.0667872	-0.897974	-1.18378	-2.08253	-1.77834	-2.02377	1.37559	-1.51943	-1.39268	0.947568	0.382351	0.253579	0.0534918	0.0941191	0.059811	0.187671	0.147929	0.182538	0.998384	0.91856	0.820287	0.334672	0.316622	0.256856	0.341705	0.319501	0.37435	2.39773	0.06021
YGR100W	MDR1	MDR1_k595Ac		-0.883935	-0.346272	-0.17207	-0.480329	0.18283	1.03084	-0.809257	0.570152	0.0586547	-1.1521	-0.452549	-0.152518	-0.655814	0.14716	1.32644	-1.19582	0.689604	-0.00437182	0.265999	0.656875	0.880662	0.52115	0.884822	0.203091	0.248979	0.500203	0.996565	0.942458	0.968962	0.980765	0.78653	0.940335	0.476144	0.412378	0.672143	0.997242	1.21375	0.351178
YGR103W	NOP7	NOP7_k103Ac		-0.784798	-0.399	-0.0547164	-0.0749755	-0.385738	-0.857923	0.479278	-1.11277	-0.785672	-1.27254	-0.652833	0.00547598	-0.142096	-0.765143	-1.49637	0.657751	-1.94772	-1.41446	0.221144	0.523021	0.995698	0.888757	0.455189	0.153784	0.519936	0.0689931	0.17616	0.942458	0.962634	0.999023	0.962556	0.699539	0.413363	0.670049	0.20629	0.365985	1.37291	0.277035
YGR116W	SPT6	SPT6_k118Ac		-0.635327	-1.04059	-1.17034	-0.950089	-0.508729	-0.479591	0.0456516	-0.792026	-0.573872	-1.16428	-1.96134	-2.11242	-1.82361	-1.1043	-0.984386	-0.0749695	-1.60738	-1.20742	0.261169	0.0672599	0.0505166	0.0867153	0.285597	0.3394	0.941157	0.127284	0.244603	0.942458	0.671771	0.630576	0.383578	0.557936	0.611477	0.968103	0.294605	0.441544	1.051	0.444449
YGR118W	RPS23A	RPS23A_k39Ac		0.336794	0.138948	0.399524	0.408249	0.332487	0.0684843	0.618484	0.184175	-0.0110119	1.23204	0.503555	1.56998	1.36599	0.891232	0.101995	1.8302	0.445399	-0.25028	0.228878	0.618782	0.128421	0.183555	0.380916	0.919537	0.0786202	0.65969	0.804323	0.942458	0.962731	0.791429	0.539463	0.641055	0.97147	0.195982	0.794008	0.903713	1.02307	0.447903
YGR118W	RPS23A	RPS23A_k78Ac		-0.704419	-0.44358	-0.671476	-0.297543	-0.347228	-0.18363	-0.171189	-0.174745	-0.332243	-2.07895	-1.32807	-1.8696	-0.93778	-1.27994	-0.677746	-0.781141	-0.698258	-1.20124	0.0475493	0.19561	0.0727542	0.356922	0.211782	0.503875	0.441721	0.491167	0.240404	0.815525	0.845813	0.709804	0.678142	0.469846	0.739304	0.607521	0.665584	0.437178	0.737955	0.671338
YGR118W	RPS23A	RPS23A_k30Ac		0.0180761	-0.176611	-0.319873	-0.400436	-0.753893	-0.636652	-0.296297	-0.0888391	-0.230612	0.0982172	-0.411196	-0.637876	-1.00016	-2.01357	-1.64517	-0.929079	-0.348845	-0.71256	0.922507	0.684273	0.52909	0.326379	0.0544317	0.111881	0.36133	0.729994	0.482416	0.998384	0.968962	0.919045	0.662792	0.233726	0.352891	0.528539	0.844674	0.683926	0.902947	0.536855
YGR124W	ASN2	ASN2_k25Ac		0.267368	-0.299041	0.52473	-0.0584708	0.309445	0.117608	0.050142	-0.0284414	-0.0898472	0.54084	-0.543883	1.08822	-0.12819	0.44199	0.147244	-0.0653358	-0.154659	-0.283427	0.595977	0.593929	0.292424	0.899576	0.66434	0.884756	0.948706	0.879001	0.78044	0.992447	0.96265	0.837579	0.967209	0.837819	0.957073	0.972144	0.933503	0.886415	0.445729	0.890009
YGR124W	ASN2	ASN2_k218Ac	ASN1_k218Ac	0.633921	0.689994	0.414086	0.712837	-0.178117	-0.652182	0.738948	-1.00028	-0.943128	0.935876	0.995243	0.673323	1.00219	-0.357826	-0.985475	0.932527	-1.50423	-1.43348	0.363079	0.334252	0.510234	0.330986	0.725093	0.338881	0.364755	0.151767	0.170738	0.955471	0.909422	0.914432	0.662792	0.865528	0.611477	0.532491	0.32399	0.359795	2.13419	0.0882671
YGR124W	ASN2	ASN2_k200Ac	ASN1_k200Ac	0.0455578	-0.303819	-0.201675	-0.300761	-0.421318	-1.2274	-0.188668	-0.17749	0.236924	0.134808	-0.588552	-0.28566	-0.618203	-0.982337	-2.51738	-0.544364	-0.460999	0.347934	0.894424	0.564278	0.778758	0.545036	0.340378	0.0227091	0.593605	0.650928	0.732369	0.998384	0.962634	0.963198	0.801815	0.606792	0.147359	0.732926	0.7898	0.861964	1.27093	0.322677
YGR142W	BTN2	BTN2_k45Ac		0.304395	0.421139	0.742697	1.41967	1.63454	1.19003	1.11313	0.0959245	0.808691	0.58046	0.762244	1.42288	2.50475	2.77537	2.04586	1.82681	0.0738332	1.32705	0.569592	0.45687	0.173742	0.0232962	0.0133936	0.0573596	0.0862115	0.942047	0.202894	0.992447	0.940804	0.811013	0.230329	0.110188	0.25146	0.20818	0.964976	0.396402	1.88178	0.128443
YGR145W	ENP2	ENP2_k518Ac		-0.503855	-0.0897952	-0.0945846	0.278996	-0.140215	-0.648586	0.411585	-0.394106	-0.262687	-1.2017	-0.2046	-0.0912909	0.670764	-0.531423	-1.71506	0.81457	-1.11905	-0.809968	0.246751	0.840433	0.928381	0.511821	0.602337	0.105395	0.427131	0.279438	0.429696	0.942458	0.987995	0.987368	0.780143	0.798493	0.341432	0.593551	0.480678	0.64063	1.33026	0.29534
YGR145W	ENP2	ENP2_k463Ac		-0.539373	-0.594446	-0.693079	-0.722136	-1.024	-1.48516	-1.46645	-1.54103	-1.38919	-1.36349	-1.54679	-1.67449	-1.93085	-2.89178	-4.01804	-4.09099	-4.20655	-3.82608	0.184331	0.133909	0.105932	0.0643901	0.00760741	0.000440971	0.000364244	0.000268843	0.000727373	0.933092	0.837666	0.777457	0.3511	0.0823949	0.0141207	0.00633931	0.00733343	0.0128613	4.24122	0.00177892
YGR148C	RPL24B	RPL24B_k41Ac	RPL24A_k41Ac	0.868059	0.870443	0.264442	1.39222	0.541197	0.699471	1.58941	1.38373	1.01371	1.67713	1.65441	0.607405	2.60347	0.882423	1.24463	2.83372	2.5042	1.79295	0.112702	0.117287	0.552002	0.0190658	0.390454	0.230973	0.0118682	0.0233224	0.0916708	0.874188	0.818057	0.921881	0.208439	0.644031	0.509151	0.0560316	0.106359	0.246023	1.68338	0.173227
YGR148C	RPL24B	RPL24B_k27Ac	RPL24A_k27Ac	0.148444	0.592109	0.277186	0.573288	0.139291	0.418382	0.59136	0.832507	0.613251	0.638546	2.24424	1.25392	2.10659	0.248874	1.42015	1.8938	2.91097	2.0625	0.528661	0.0334812	0.220946	0.0448799	0.805399	0.167354	0.0693436	0.00726454	0.0492047	0.992447	0.651542	0.820287	0.311884	0.89536	0.430965	0.179829	0.0535657	0.169342	1.77859	0.120764
YGR148C	RPL24B	RPL24B_k91Ac	RPL24A_k91Ac	0.585296	0.58336	0.571479	0.536938	0.71479	0.32933	1.1273	0.895006	0.859286	1.57697	1.53444	1.6339	1.3673	1.66647	0.754216	2.70512	2.18198	2.06967	0.126802	0.13691	0.11424	0.183149	0.107531	0.457445	0.0118447	0.038267	0.0484767	0.887532	0.837666	0.786336	0.539463	0.335683	0.703093	0.0560316	0.141626	0.168411	1.1321	0.376197
YGR148C	RPL24B	RPL24B_k97Ac	RPL24A_k97Ac	-0.123006	-0.00439805	-0.170067	-0.222833	-0.677363	-0.535545	-0.126605	-0.580143	-0.241499	-0.197475	0.00666225	-0.219639	-0.456658	-1.47014	-1.12555	-0.414967	-1.24356	-0.594665	0.84498	0.994735	0.827854	0.65168	0.153432	0.27056	0.681545	0.224673	0.557168	0.998384	0.999441	0.980765	0.864797	0.399304	0.542963	0.800027	0.414716	0.746099	0.562001	0.815242
YGR148C	RPL24B	RPL24B_k69Ac	RPL24A_k69Ac	0.654837	0.904643	0.28055	0.119987	-0.59707	-0.981699	-0.403768	-0.351031	-0.859788	1.51708	2.04442	0.758554	0.246049	-1.50084	-2.28645	-1.09543	-0.90836	-2.0652	0.148517	0.0575165	0.459014	0.808734	0.152635	0.0360132	0.289348	0.377003	0.0552895	0.908445	0.658275	0.904922	0.934757	0.397932	0.188781	0.455352	0.57806	0.182196	4.40114	0.00475505
YGR155W	CYS4	CYS4_k422Ac		0.192926	-0.343118	-0.110928	0.241324	0.20791	0.307165	0.122736	0.647072	0.445273	0.536714	-0.836407	-0.132027	0.57657	0.337099	0.669492	0.0938065	1.47839	0.956204	0.598759	0.415093	0.896589	0.572155	0.74037	0.512611	0.926413	0.158483	0.353022	0.992447	0.932938	0.981682	0.821432	0.872452	0.7445	0.962746	0.333494	0.56678	0.811999	0.612844
YGR155W	CYS4	CYS4_k375Ac		-0.341578	-0.511816	-0.494876	-0.289521	-0.314316	-0.0389803	-0.285901	0.346345	0.133591	-0.771934	-1.21838	-1.05608	-0.724465	-0.935706	-0.187927	-0.896905	0.705788	0.173243	0.451268	0.240525	0.306425	0.479114	0.363164	0.853268	0.382905	0.490345	0.864606	0.992447	0.863849	0.843671	0.76049	0.622721	0.940062	0.549191	0.665584	0.937134	0.78907	0.630567
YGR155W	CYS4	CYS4_k112Ac		-0.74539	-0.388427	-0.203848	-0.345608	-0.553951	-0.229552	-0.477341	0.299717	0.281788	-1.63702	-0.861653	-0.33017	-0.805401	-1.41873	-0.607394	-1.27329	0.555391	0.497716	0.120902	0.401453	0.745503	0.432251	0.17493	0.552009	0.220882	0.586216	0.625372	0.881773	0.919064	0.953297	0.734378	0.425201	0.764718	0.376573	0.735287	0.795326	1.17357	0.372516
YGR159C	NSR1	NSR1_k6Ac		1.83643	0.925772	0.84943	0.357705	0.633152	0.462858	0.950911	-0.0112516	-1.95929	3.5119	1.76394	1.71455	0.656647	1.05883	0.801315	1.63586	-0.124002	-3.819	0.00284387	0.0965877	0.105492	0.520627	0.30521	0.434545	0.121146	0.902839	0.00148128	0.598432	0.763709	0.777457	0.78653	0.576686	0.688264	0.258412	0.944117	0.0199602	7.26026	0.000316275
YGR159C	NSR1	NSR1_k410Ac		0.0587234	-0.105039	-0.368638	0.210136	-0.023704	-0.139509	0.0946962	-0.489793	-0.793323	0.282035	-0.338714	-1.08203	0.696511	-0.33602	-0.620953	0.0333261	-1.89546	-2.97901	0.780133	0.737524	0.2891	0.492242	0.739532	0.539996	0.973667	0.0691146	0.00616285	0.998384	0.968962	0.837579	0.761967	0.872452	0.76367	0.983684	0.20629	0.050154	2.42731	0.0371065
YGR192C	TDH3	TDH3_k115Ac	TDH1_k115Ac, TDH2_k115Ac	1.00218	0.950985	1.13013	1.02159	0.996567	0.973169	1.21535	1.26132	0.46559	3.323	3.11005	3.85399	3.2808	2.99659	3.03099	3.66617	3.91502	1.30939	0.00263381	0.00447356	0.000676494	0.00292778	0.00590526	0.00543046	0.00109981	0.000577122	0.201768	0.598432	0.428454	0.120829	0.0860145	0.0740548	0.0720637	0.0121859	0.0113347	0.396273	3.07457	0.0118743
YGR192C	TDH3	TDH3_k71Ac		0.386163	0.175323	0.465903	0.342756	0.852212	0.57521	0.696928	0.942926	1.00533	1.18067	0.529384	1.51455	0.961466	2.25331	1.55083	1.76866	2.56872	2.72729	0.254778	0.603718	0.149152	0.35045	0.0384357	0.140257	0.0957729	0.020464	0.0147912	0.942458	0.96265	0.797646	0.676965	0.198363	0.399612	0.220448	0.0998675	0.0825032	1.52769	0.219296
YGR192C	TDH3	TDH3_k258Ac	TDH2_k258Ac	0.423356	0.704818	0.688846	0.790303	1.09143	0.558915	0.726581	1.06627	0.719923	1.04403	1.66963	1.74983	1.82782	2.38671	1.2187	1.5029	2.37083	1.54167	0.306009	0.106898	0.091853	0.0789875	0.0245039	0.233816	0.144823	0.0253822	0.135147	0.942458	0.791264	0.735323	0.374111	0.151657	0.510191	0.287	0.111606	0.313005	0.949397	0.501321
YGR192C	TDH3	TDH3_k217Ac	TDH1_k217Ac, TDH2_k217Ac	0.0215068	0.0679584	-0.187162	0.388409	0.0191516	0.343235	0.566557	0.395132	0.692292	0.115839	0.200568	-0.34197	1.0014	-0.141943	0.806113	1.27461	0.902172	1.66894	0.909204	0.843533	0.736769	0.331357	0.888875	0.431852	0.220426	0.380184	0.114338	0.998384	0.988032	0.951984	0.662792	0.941952	0.688264	0.376232	0.579721	0.283534	0.901764	0.545699
YGR192C	TDH3	TDH3_k184Ac		-0.424816	0.351567	0.119703	0.642457	1.17065	0.311557	1.09843	0.89762	1.3957	-0.762967	0.681083	0.336786	1.19833	2.08075	0.517015	1.92044	1.59815	2.52783	0.452298	0.501795	0.738961	0.241517	0.0473712	0.609483	0.0657488	0.122001	0.0178386	0.992447	0.955511	0.953024	0.589973	0.219427	0.808073	0.172943	0.291047	0.0896801	2.13968	0.0624843
YGR192C	TDH3	TDH3_k101Ac		-0.307373	-0.0684237	-0.224249	0.321836	0.875533	0.295858	0.948624	0.468596	-0.0234866	-0.688726	-0.146443	-0.401581	0.752823	1.9391	0.62102	2.08578	1.00055	-0.206311	0.500741	0.885378	0.69324	0.462357	0.0701103	0.543226	0.0531607	0.331755	0.839118	0.992447	0.995355	0.94377	0.747586	0.271056	0.764522	0.149724	0.534498	0.925528	1.84607	0.135519
YGR192C	TDH3	TDH3_k225Ac	TDH1_k225Ac, TDH2_k225Ac	0.246317	0.322021	0.25444	0.720994	-0.016561	0.277329	0.233937	0.916661	0.621904	0.616512	0.757129	0.717231	1.63176	-0.205055	0.547656	0.341605	1.97946	1.28549	0.546123	0.459844	0.483446	0.122015	0.840083	0.591394	0.737039	0.0650168	0.216696	0.992447	0.942872	0.914432	0.434125	0.919637	0.794517	0.838677	0.197463	0.411331	0.949812	0.511553
YGR192C	TDH3	TDH3_k257Ac	TDH2_k257Ac	0.323514	0.300909	0.11359	0.0670097	-0.0547351	0.27563	-0.227273	0.312578	0.0571802	1.03144	0.920908	0.511866	0.169548	-0.380345	0.706607	-0.931931	0.770245	-0.0141528	0.311761	0.365501	0.613033	0.866668	0.706755	0.486048	0.359881	0.448045	0.988815	0.942458	0.91856	0.93565	0.957693	0.859662	0.724644	0.526943	0.637062	0.997242	0.785212	0.631919
YGR192C	TDH3	TDH3_k108Ac	TDH1_k108Ac, TDH2_k108Ac	-0.456932	0.135837	0.212715	0.211328	-0.50881	0.226417	-0.163746	-0.242397	-0.0475825	-0.918015	0.303342	0.57172	0.424819	-1.22823	0.396311	-0.525599	-0.626758	-0.231268	0.372077	0.76549	0.575359	0.676557	0.236907	0.697047	0.606287	0.539551	0.820002	0.958163	0.970363	0.925223	0.878078	0.502027	0.862605	0.743597	0.703326	0.912973	0.776453	0.640396
YGR192C	TDH3	TDH3_k331Ac	TDH2_k331Ac	-0.518368	-0.231229	-0.218455	-0.267402	-0.141817	0.0702781	-1.61943	-0.300805	-1.01414	-0.7797	-0.351142	-0.252173	-0.436235	-0.337234	0.0495323	-2.67887	-0.5582	-1.69113	0.44681	0.730006	0.804078	0.668424	0.74027	0.961101	0.01634	0.58434	0.109957	0.992447	0.968962	0.975624	0.873637	0.872452	0.987239	0.0672314	0.734414	0.275924	1.4444	0.24874
YGR192C	TDH3	TDH3_k267Ac	TDH2_k267Ac	0.365018	0.173344	-0.298607	-0.00412656	-0.173843	-0.0426527	-0.479944	-0.288691	-0.6975	0.798927	0.373696	-0.496378	-0.0295013	-0.508751	-0.167956	-1.16574	-0.707749	-1.56669	0.431516	0.711638	0.623767	0.976688	0.615184	0.867908	0.254221	0.48535	0.129186	0.988243	0.968962	0.93565	0.991773	0.808462	0.946572	0.416537	0.661351	0.306342	0.982763	0.476657
YGR192C	TDH3	TDH3_k143Ac	TDH2_k143Ac	-0.390254	0.301905	0.103988	0.3769	-0.489882	-0.0851691	-0.258163	0.450792	0.68863	-0.733976	0.617689	0.323074	0.731421	-1.12217	-0.247173	-0.684681	0.790634	1.24994	0.473453	0.545366	0.750772	0.47497	0.278146	0.807879	0.503224	0.440579	0.229077	0.992447	0.962634	0.953297	0.757996	0.550683	0.921057	0.659973	0.631911	0.423377	1.21127	0.352466
YGR192C	TDH3	TDH3_k261Ac	TDH2_k261Ac	0.0148001	-0.238616	-0.408718	-0.284688	-0.424321	-0.283915	-0.98401	-0.731469	-0.481378	0.117422	-0.731603	-1.11165	-0.934597	-1.57557	-1.02276	-3.38875	-2.49082	-1.72205	0.907421	0.470904	0.276387	0.358531	0.127125	0.315774	0.00223184	0.0194022	0.0968469	0.998384	0.952516	0.820287	0.678142	0.361845	0.586552	0.0191134	0.0985498	0.255198	2.28913	0.0476247
YGR192C	TDH3	TDH3_k70Ac		-0.247056	0.0366794	0.0873483	-0.401199	-1.02832	-0.295386	-0.952803	-0.400834	-0.623212	-0.415732	0.0822491	0.268783	-0.760735	-2.0362	-0.617924	-1.9194	-0.841803	-1.26699	0.683061	0.935456	0.79149	0.457745	0.0584206	0.545215	0.0727229	0.412153	0.223069	0.992447	0.99711	0.969131	0.743166	0.24447	0.764522	0.184691	0.609167	0.417773	1.27108	0.322605
YGR192C	TDH3	TDH3_k213Ac	TDH1_k213Ac, TDH2_k213Ac	-0.231293	-0.146155	-0.48675	-0.535465	-0.527882	-0.4437	-0.309845	-0.610551	-0.444166	-0.642621	-0.425319	-1.318	-1.67732	-1.84642	-1.48311	-1.21417	-2.04402	-1.55575	0.526054	0.674077	0.19891	0.105372	0.0761581	0.149976	0.235515	0.0511242	0.131767	0.992447	0.968962	0.820281	0.411083	0.284723	0.409414	0.396019	0.164783	0.308083	0.872315	0.560977
YGR192C	TDH3	TDH3_k63Ac	TDH2_k63Ac	-0.0141191	-0.26161	-0.333097	-0.758806	-1.17933	-0.892165	-1.29346	-0.871588	-1.1266	0.0326004	-1.01811	-1.1035	-3.0846	-5.0225	-3.73422	-5.52992	-3.71431	-4.76751	0.97424	0.317933	0.279842	0.0047625	3.1e-05	0.000922774	8.14e-06	0.000971451	6.1e-05	0.998384	0.887411	0.824414	0.119414	0.00268871	0.0242723	0.000537832	0.0157247	0.0030976	8.88206	5.35e-06
YGR192C	TDH3	TDH3_k137Ac	TDH2_k137Ac	-0.111402	-0.718913	-0.743422	-1.33446	-2.18021	-2.14692	-3.09416	-2.97933	-2.47122	-0.150015	-1.19653	-1.1533	-2.26249	-3.79087	-3.67765	-5.34949	-5.10453	-4.26228	0.881902	0.242206	0.259201	0.0321844	0.000796928	0.00106778	1.31e-05	2.5e-05	0.000232134	0.998384	0.863849	0.820287	0.274033	0.0234775	0.025993	0.00077058	0.00183941	0.00671155	8.00542	1.35e-05
YGR192C	TDH3	TDH3_k192Ac	TDH1_k192Ac, TDH2_k192Ac	0.225503	-0.674242	-0.714935	-1.91509	-2.65918	-2.96075	-2.9828	-3.10048	-2.74871	0.716021	-1.9261	-1.89862	-5.56423	-7.89564	-8.66893	-8.86667	-9.11787	-8.12305	0.484172	0.0718251	0.075575	4.08e-05	6.04e-07	1.75e-07	1.29e-07	8.81e-08	4.17e-07	0.992447	0.69161	0.713425	0.00702563	0.000160526	4.3e-05	2.71e-05	3.24e-05	0.000107324	31.1966	1.49e-08
YGR193C	PDX1	PDX1_k327Ac		0.078466	0.497643	0.399431	0.564966	0.659193	0.936788	1.17503	0.596264	0.801293	0.280396	1.40721	1.27354	1.54461	1.63269	2.50022	3.03442	1.50869	2.0585	0.782723	0.178261	0.220797	0.141749	0.121816	0.0235104	0.00780512	0.150634	0.0559991	0.998384	0.840405	0.820287	0.47999	0.360811	0.150569	0.0443897	0.322505	0.183712	1.66179	0.178983
YGR204W	ADE3	ADE3_k134Ac		0.230211	-0.57991	-0.632138	-1.70635	-2.11134	-2.24837	-2.35461	-1.88193	-1.88326	0.716025	-1.62264	-1.62839	-4.86844	-6.19459	-6.48681	-6.91964	-5.49178	-5.51696	0.48417	0.123964	0.122732	0.000164999	1.22e-05	7.06e-06	3.22e-06	4.71e-05	4.48e-05	0.992447	0.835334	0.789449	0.0162029	0.00149245	0.00119723	0.000264269	0.00220095	0.00244545	16.4284	1.57e-06
YGR214W	RPS0A	RPS0A_k88Ac	RSSA2_k88Ac	0.249746	0.082523	-0.182722	0.0888254	0.137785	-0.116701	0.288726	-0.618959	-0.262445	0.902023	0.299535	-0.413631	0.260838	0.215632	-0.515569	0.675202	-2.23303	-1.07573	0.375262	0.766895	0.68251	0.796257	0.830945	0.610479	0.505463	0.0343009	0.291855	0.961258	0.970363	0.94377	0.928581	0.913419	0.808665	0.661232	0.13192	0.498149	1.71091	0.13658
YGR240C	PFK1	PFK1_k880Ac		0.325649	0.214451	0.147562	0.940395	0.800297	0.724749	0.81566	0.396561	0.486461	0.979017	0.625433	0.578467	2.61775	2.04736	1.93045	2.0558	0.962945	1.19469	0.336526	0.537097	0.567888	0.0145139	0.0507723	0.0644419	0.049893	0.344379	0.24291	0.949447	0.962634	0.925223	0.182192	0.228708	0.267138	0.144386	0.545995	0.439208	1.36824	0.252003
YGR240C	PFK1	PFK1_k543Ac		0.160479	0.103062	0.347887	0.291691	0.192914	0.444225	0.81099	1.02561	0.940166	0.403961	0.245084	0.897312	0.622366	0.265623	0.896382	1.6047	2.14716	1.94158	0.691524	0.809469	0.382694	0.542363	0.793881	0.383176	0.127874	0.0472502	0.0697867	0.992447	0.975444	0.884946	0.801815	0.892661	0.651803	0.266796	0.159249	0.210287	1.13363	0.394814
YGR240C	PFK1	PFK1_k435Ac		-0.0304784	0.171843	0.228447	0.259233	0.493394	0.396056	0.862185	0.661534	0.763705	-0.0203034	0.443054	0.706468	0.614264	1.03741	0.88121	1.91648	1.49745	1.73083	0.983955	0.661363	0.486133	0.544338	0.309024	0.386217	0.0662731	0.146227	0.0952456	0.998458	0.968962	0.914432	0.801815	0.578905	0.655411	0.173702	0.317447	0.253243	0.906849	0.53382
YGR240C	PFK1	PFK1_k132Ac		-0.0966156	0.0994878	0.0636814	0.173459	0.0946824	0.33325	-0.967842	0.617106	-0.321691	-0.117004	0.168789	0.191435	0.256892	0.0344831	0.463313	-1.65661	0.885329	-0.603532	0.908295	0.868052	0.850564	0.800496	0.972913	0.649303	0.116835	0.388931	0.554512	0.998384	0.993548	0.980765	0.930648	0.984273	0.829359	0.253832	0.585021	0.745404	0.941975	0.517027
YGR240C	PFK1	PFK1_k883Ac		0.355094	0.317491	-0.183342	-0.421719	0.255724	-0.237358	0.0544901	-0.521529	-0.0502288	1.13258	0.976348	-0.376219	-1.29632	0.549149	-0.828766	-0.091961	-1.72857	-0.336626	0.273876	0.343247	0.711635	0.213028	0.590393	0.419281	0.927857	0.102894	0.74072	0.942458	0.912641	0.946277	0.571601	0.792751	0.680116	0.962746	0.258325	0.864094	1.72355	0.163015
YGR240C	PFK1	PFK1_k890Ac		-0.928166	-1.0189	-0.337269	-0.539396	-1.1449	-1.30549	-1.87038	-0.901508	-0.818413	-1.95741	-2.18468	-0.603417	-1.18745	-2.63098	-2.90451	-4.22523	-2.06537	-1.90213	0.0610319	0.0380473	0.55142	0.245706	0.0140763	0.00737828	0.000255938	0.0489125	0.0682013	0.873442	0.651542	0.921881	0.594546	0.110658	0.0861614	0.00532979	0.160107	0.207563	2.8482	0.0175767
YGR244C	LSC2	LSC2_k190Ac		0.464549	0.329072	0.562715	0.348894	-0.0813942	0.159481	0.523422	0.637289	0.304682	1.22873	0.850297	1.56675	0.854969	-0.389114	0.304711	1.1063	1.47134	0.612749	0.236725	0.407552	0.136496	0.405035	0.702259	0.764466	0.284753	0.160357	0.548548	0.942458	0.924998	0.795451	0.713731	0.857023	0.896543	0.451498	0.336163	0.740616	0.809041	0.615119
YGR245C	SDA1	SDA1_k311Ac		0.848583	0.797447	0.534446	0.753017	0.92428	0.335026	0.240669	-0.132232	-1.06851	1.39116	1.28639	0.946436	1.1867	1.36031	0.473287	0.248478	-0.29811	-1.80588	0.182989	0.216389	0.35783	0.252457	0.192362	0.642323	0.806887	0.769409	0.0895512	0.933092	0.845813	0.884946	0.598142	0.442733	0.825604	0.8883	0.869125	0.24248	2.01936	0.104594
YGR254W	ENO1	ENO1_k241Ac		-0.120314	0.74251	0.767417	1.20042	1.27085	2.09954	0.828626	1.64114	0.89695	-0.167113	1.27857	1.40656	2.02825	2.0416	3.51169	1.26696	2.70393	1.42293	0.869349	0.219063	0.178452	0.0593067	0.0578251	0.00284509	0.22308	0.0155197	0.173727	0.998384	0.846717	0.813806	0.340885	0.242668	0.0493037	0.379442	0.0862004	0.362978	2.48704	0.0530178
YGR254W	ENO1	ENO1_k132Ac		0.809431	0.985796	0.557516	1.5609	1.63056	1.59077	2.29847	2.16122	2.32299	1.72599	2.06202	1.27738	3.21825	3.23292	3.22091	4.59338	4.37236	4.69243	0.103367	0.0556251	0.219471	0.00529919	0.00513745	0.00526947	0.000290829	0.000460936	0.000236932	0.873442	0.658275	0.820287	0.121964	0.0683922	0.0718697	0.0054922	0.0102873	0.00671155	4.81114	0.00304765
YGR254W	ENO1	ENO1_k56Ac		0.85378	0.551118	0.777479	1.02695	1.36693	1.54195	1.69683	2.37354	2.34964	1.69506	1.08147	1.6166	1.9674	2.50413	2.90859	3.11856	4.48745	4.42659	0.109195	0.295324	0.125268	0.0665017	0.0233254	0.0101561	0.00653957	0.000362471	0.000411528	0.874188	0.887411	0.791429	0.3511	0.149384	0.101377	0.0403045	0.00942767	0.00904746	4.00953	0.00743158
YGR254W	ENO1	ENO1_k139Ac		0.388341	1.35537	0.372718	1.30107	0.856363	1.46223	1.5453	1.30317	1.79425	0.891128	2.95858	0.934814	2.80173	1.7007	3.08947	3.16911	2.71035	3.75979	0.385905	0.00914931	0.36361	0.0126823	0.108112	0.00695252	0.00587854	0.0153163	0.00167966	0.966732	0.460939	0.884946	0.173006	0.335683	0.0853421	0.0376482	0.0862004	0.0206178	3.05875	0.0242336
YGR254W	ENO1	ENO1_k436Ac		0.00534332	0.39718	0.372879	0.887041	1.20661	1.11773	1.19073	2.21361	1.62224	0.0509977	0.748579	0.796453	1.62084	2.09585	1.99441	2.04364	3.99122	2.88415	0.959951	0.464841	0.437286	0.124351	0.0521473	0.0632159	0.0576017	0.00102834	0.0106867	0.998384	0.944429	0.904922	0.437156	0.229979	0.266048	0.15889	0.0161143	0.0675531	3.17568	0.0207891
YGR254W	ENO1	ENO1_k85Ac	ENO2_k85Ac	0.303863	0.735553	0.939023	0.680583	0.626536	1.03698	0.809524	1.21517	0.525824	0.991703	2.26054	3.03196	2.03872	1.68403	3.03558	2.2029	3.52999	1.41073	0.330414	0.0323207	0.0054177	0.0516864	0.104055	0.00536989	0.0365945	0.00155927	0.170089	0.949447	0.651542	0.295566	0.332463	0.331901	0.0719077	0.115922	0.0205072	0.358942	2.23312	0.0527175
YGR254W	ENO1	ENO1_k195Ac	ENO2_k195Ac	0.696861	0.680608	0.741992	0.785886	0.63698	0.956126	1.26745	0.64303	0.258302	1.76583	1.69044	1.96444	1.90483	1.38548	2.25267	2.90329	1.44549	0.482223	0.0962607	0.110091	0.066871	0.0747127	0.184686	0.0384843	0.0102689	0.167388	0.636098	0.873442	0.805107	0.69553	0.363207	0.436665	0.195473	0.0512749	0.34436	0.802682	1.39135	0.269456
YGR254W	ENO1	ENO1_k337Ac	ENO2_k337Ac	0.656045	0.846759	0.736907	0.991938	1.32798	0.911491	1.2414	0.534568	0.527537	2.2108	2.78532	2.59089	3.19993	4.0912	2.84455	3.76872	1.56512	1.5176	0.0359797	0.00980634	0.0154411	0.0035819	0.000364043	0.00851819	0.000843987	0.129554	0.141089	0.815525	0.460939	0.509854	0.0995499	0.0148954	0.0926048	0.0106306	0.296324	0.320717	2.88766	0.0164067
YGR254W	ENO1	ENO1_k5Ac	ENO2_k5Ac	-0.25111	0.627305	0.0495325	0.742417	1.50571	0.786122	1.29135	0.244334	0.290825	-0.414982	1.15159	0.194977	1.32772	2.59826	1.35514	2.18715	0.344437	0.415048	0.683599	0.266204	0.847835	0.202675	0.0192696	0.193969	0.0437306	0.734948	0.683551	0.992447	0.884419	0.980765	0.563284	0.134522	0.46609	0.131459	0.846143	0.829383	1.90484	0.12408
YGR254W	ENO1	ENO1_k88Ac	ENO2_k88Ac	0.422573	0.364367	0.726381	0.113004	0.229106	0.608658	0.0104276	0.168367	0.00742514	0.82926	0.693813	1.46229	0.191703	0.291463	1.06244	-0.139263	0.212509	-0.101601	0.414449	0.493906	0.155554	0.849453	0.772993	0.297731	0.890308	0.833355	0.919847	0.977801	0.955511	0.801896	0.953619	0.882313	0.570297	0.939415	0.910632	0.962982	0.578966	0.802053
YGR254W	ENO1	ENO1_k67Ac		-0.318609	-0.0320499	-0.305697	0.0374209	-0.0100487	0.444463	0.265904	0.642272	0.958777	-0.92648	-0.0758172	-0.774347	0.0851795	-0.258887	1.26829	0.565133	1.83786	2.80371	0.367794	0.940493	0.449879	0.933163	0.798983	0.222617	0.579726	0.0844929	0.0126305	0.955471	0.99711	0.904922	0.974857	0.894982	0.501398	0.718802	0.232207	0.0731074	2.81272	0.0337132
YGR254W	ENO1	ENO1_k255Ac	ENO2_k255Ac	-0.605657	-0.445462	-0.260876	-0.252917	0.144785	0.239034	-0.556841	0.0728904	-1.0914	-1.42775	-1.07108	-0.496494	-0.643849	0.176252	0.49012	-1.57106	0.0453083	-2.82247	0.172356	0.299834	0.626215	0.528684	0.86228	0.630621	0.135492	0.964415	0.0121486	0.928394	0.887411	0.935978	0.793834	0.928343	0.820873	0.277991	0.979969	0.0719964	2.04331	0.100943
YGR254W	ENO1	ENO1_k28Ac	ENO2_k28Ac	-0.367315	-0.0399596	-0.227466	0.00141277	0.336596	0.161872	0.414766	0.570341	0.829636	-0.972295	-0.0906228	-0.477509	-0.0246854	0.743395	0.346889	0.928816	1.45382	2.16317	0.345199	0.928903	0.639378	0.980607	0.467887	0.73314	0.366618	0.165093	0.0458111	0.949447	0.99711	0.936169	0.991773	0.710516	0.879823	0.533713	0.341552	0.162211	1.74522	0.157764
YGR254W	ENO1	ENO1_k346Ac	ENO2_k346Ac	-0.27683	0.0514654	0.0508007	-0.174404	-0.0218771	0.0644896	-0.922736	-0.943734	-1.39194	-0.75548	0.175863	0.32286	-0.547735	-0.280849	0.0763503	-2.99085	-2.9619	-4.31435	0.4567	0.861754	0.749363	0.58851	0.781032	0.93972	0.00598828	0.00642392	0.000202349	0.992447	0.993242	0.953297	0.833534	0.886333	0.978212	0.038185	0.0497823	0.00640163	5.4905	0.000291343
YGR254W	ENO1	ENO1_k338Ac	ENO2_k338Ac	0.00835805	0.047951	0.0931989	-0.548908	-0.543792	-0.75122	-0.630558	-1.23313	-1.70354	0.0703334	0.128119	0.347474	-1.28486	-1.41694	-1.8155	-1.64476	-2.95889	-4.05732	0.944462	0.899034	0.731011	0.210086	0.168281	0.0809099	0.111966	0.00647088	0.00039787	0.998384	0.995355	0.949343	0.568008	0.418982	0.297208	0.246896	0.0497823	0.00887972	4.23582	0.00179376
YGR254W	ENO1	ENO1_k358Ac	ENO2_k358Ac	-0.609292	-0.109222	0.169595	-0.439604	-0.306197	-0.940205	-0.964308	-0.606775	-1.62375	-0.714354	-0.12342	0.276949	-0.547318	-0.461143	-1.19127	-1.27702	-0.80453	-2.05123	0.485175	0.903293	0.785322	0.591621	0.650827	0.25071	0.219596	0.43274	0.056778	0.992447	0.995355	0.968726	0.83473	0.832587	0.531361	0.375685	0.624315	0.185441	0.9483	0.512607
YGR264C	MES1	MES1_k183Ac		0.256291	0.339644	0.307275	0.251296	0.103502	-0.0361065	0.24614	0.441477	0.130843	0.688534	0.858862	0.902941	0.596045	0.0759817	-0.185069	0.398014	0.956896	0.170365	0.500858	0.402946	0.379788	0.559382	0.940364	0.855472	0.695816	0.352683	0.866833	0.992447	0.919064	0.884946	0.8094	0.961247	0.94063	0.809587	0.555023	0.937908	0.340879	0.947345
YGR264C	MES1	MES1_k267Ac		-0.114874	-0.0781299	-0.119099	-0.378752	-0.565496	-0.10691	-0.420366	-0.324968	0.0632377	-0.218226	-0.1657	-0.143952	-0.916288	-1.50371	-0.343194	-1.19092	-0.893717	0.00309387	0.829979	0.870443	0.887314	0.372955	0.1519	0.735866	0.250842	0.384558	0.997569	0.998384	0.993548	0.980765	0.686949	0.39761	0.881244	0.4133	0.582459	0.997569	0.587743	0.789038
YGR282C	BGL2	BGL2_k54Ac		0.297493	0.769113	0.510089	0.157176	-0.310157	-0.57351	0.239812	-0.228048	-0.356385	0.858428	2.08583	1.52519	0.39467	-1.02806	-1.64381	0.41529	-0.758246	-1.12307	0.403179	0.0531556	0.146497	0.698234	0.319028	0.119479	0.683378	0.459193	0.277777	0.971438	0.658275	0.797646	0.891972	0.58741	0.371777	0.801445	0.642957	0.479116	2.95212	0.0279263
YGR285C	ZUO1	ZUO1_k274Ac		0.84282	0.900822	0.178431	0.886008	0.0294878	0.185755	0.62609	-0.263954	0.393684	1.25597	1.31921	0.343267	1.27161	-0.0628325	0.213418	0.785412	-0.462178	0.481676	0.226938	0.205443	0.735812	0.221466	0.950669	0.833663	0.443548	0.6501	0.636479	0.942458	0.845813	0.951984	0.575311	0.96909	0.933714	0.608896	0.789445	0.802682	0.781536	0.636431
YGR285C	ZUO1	ZUO1_k131Ac		0.462924	0.164998	0.721409	0.387861	0.394456	0.0976391	-0.523616	0.58498	0.0944993	1.06731	0.380126	1.71458	0.830858	0.707676	0.129524	-1.33915	1.16725	0.0716599	0.301481	0.70879	0.105485	0.418131	0.489203	0.898538	0.199009	0.260002	0.94375	0.942458	0.968962	0.777457	0.722753	0.717085	0.961181	0.353181	0.456476	0.972809	1.41225	0.261102
YGR285C	ZUO1	ZUO1_k160Ac		0.0128844	-0.0302845	0.282484	-0.278737	-0.562224	-0.319428	-1.19699	-0.177422	-0.900267	0.117959	-0.0755057	1.14325	-0.970084	-2.13212	-1.2027	-4.30502	-0.778319	-3.23078	0.907	0.940386	0.263275	0.340875	0.0425344	0.239848	0.00020739	0.443354	0.0033173	0.998384	0.99711	0.820287	0.671269	0.20542	0.516516	0.00477322	0.634103	0.0321472	5.50333	0.000286294
YHL001W	RPL14B	RPL14B_k50Ac	RPL14A_k50Ac	-0.483749	-0.664304	-0.746546	-0.60071	-0.0414183	-0.236362	-0.35033	-0.870462	-0.00637738	-1.01656	-1.44609	-1.51667	-1.3456	-0.251511	-0.606015	-0.959189	-2.03715	-0.150449	0.324307	0.16722	0.14862	0.196964	0.804581	0.552902	0.351561	0.0583154	0.882268	0.942458	0.840405	0.797646	0.557938	0.895127	0.764718	0.519408	0.183095	0.948878	0.901158	0.546139
YHL011C	PRS3	PRS3_k23Ac		-1.1368	-1.00952	-1.02499	-1.39271	0.183258	-0.595551	-1.19209	-0.943436	-1.07826	-1.7742	-1.5946	-1.53931	-2.23319	0.17589	-1.00973	-2.03315	-1.58837	-1.81501	0.0948225	0.130124	0.14303	0.0399795	0.86256	0.327467	0.0587593	0.131525	0.0880806	0.873442	0.837666	0.797646	0.30298	0.928343	0.600286	0.160774	0.299376	0.24071	1.34694	0.288049
YHL015W	RPS20	RPS20_k6Ac		0.285871	0.649255	0.592993	0.928326	1.16701	0.851938	1.20662	0.811759	0.776558	0.821159	1.7511	1.73495	2.44696	2.91627	2.16719	2.98888	2.01849	1.90456	0.418965	0.0916297	0.0945011	0.0214188	0.00717239	0.0394911	0.00601691	0.0538851	0.0678714	0.978162	0.759264	0.745049	0.222183	0.0805548	0.198534	0.0382022	0.172175	0.207416	1.64892	0.152819
YHL015W	RPS20	RPS20_k101Ac		0.180171	0.142959	0.2118	0.284789	0.0656765	0.260721	0.53486	0.102791	-0.135549	0.509562	0.379512	0.679185	0.691311	-0.0178429	0.558759	1.13215	0.121878	-0.497117	0.617229	0.709237	0.506609	0.499157	0.985982	0.583968	0.274053	0.904495	0.625786	0.992447	0.968962	0.914432	0.768296	0.993401	0.786985	0.440218	0.944117	0.795326	0.429699	0.899956
YHL015W	RPS20	RPS20_k64Ac		0.066046	0.254555	-0.370206	0.123115	0.368395	-0.0289815	0.423022	-0.529034	-0.2766	0.173973	0.516946	-0.615184	0.222543	0.582519	-0.133481	0.665795	-1.14957	-0.667037	0.863224	0.609531	0.54374	0.825617	0.565197	0.894833	0.511362	0.260708	0.510581	0.998384	0.96265	0.921881	0.942739	0.774452	0.957913	0.664816	0.45717	0.705521	0.728015	0.679663
YHL015W	RPS20	RPS20_k30Ac		0.121985	-0.0312743	-0.0609187	0.0136774	0.149526	-0.052033	0.261559	0.722755	0.216679	0.335864	-0.0546695	-0.00680182	0.00815906	0.178752	-0.211428	0.410846	1.55642	0.360371	0.741284	0.95707	0.994656	0.99359	0.860349	0.83519	0.686569	0.138925	0.723225	0.998384	0.997933	0.999023	0.997653	0.928343	0.933714	0.803127	0.30912	0.856745	0.499848	0.853896
YHL015W	RPS20	RPS20_k52Ac		-0.33805	-0.0751527	-0.18582	0.0113977	-0.841648	-0.248944	-0.513701	0.107697	-1.01485	-0.717864	-0.153108	-0.290558	0.00278246	-2.07858	-0.653991	-1.36122	0.121205	-2.44765	0.483066	0.880204	0.775076	0.997814	0.0538964	0.522293	0.192079	0.90502	0.0261356	0.992447	0.995355	0.963198	0.999171	0.232133	0.754993	0.346453	0.944117	0.115263	1.66354	0.178509
YHL033C	RPL8A	RPL8A_k231Ac	RPL8B_k231Ac	-0.195179	-0.00142605	-0.0837216	0.432675	0.681398	0.738667	-0.421321	-0.470617	-0.307627	-0.408473	0.0150494	-0.0607606	0.997963	1.43761	1.6532	-1.19625	-1.24005	-0.872892	0.688275	0.988177	0.952293	0.332971	0.169579	0.117535	0.248814	0.232617	0.395476	0.992447	0.997933	0.989395	0.662792	0.418982	0.367576	0.412378	0.423899	0.611645	2.15258	0.0859143
YHL033C	RPL8A	RPL8A_k245Ac	RPL8B_k245Ac	-0.333558	-0.208344	-0.149473	0.617863	0.920096	0.689083	0.742612	-0.105584	-0.375388	-0.702295	-0.452418	-0.20636	1.3709	1.91151	1.46708	1.48323	-0.360859	-0.986542	0.492463	0.656967	0.839081	0.189101	0.0737943	0.1615	0.157206	0.722867	0.338373	0.992447	0.968962	0.980765	0.552222	0.280152	0.425788	0.30429	0.839735	0.551354	2.33055	0.0663113
YHL033C	RPL8A	RPL8A_k15Ac	RPL8B_k15Ac	0.192667	0.201666	0.525946	1.39287	1.07399	0.672838	0.765595	0.768626	0.972003	0.337099	0.328551	0.915935	2.1688	1.57046	0.994572	1.06733	1.12032	1.42749	0.74037	0.746704	0.373134	0.0453145	0.135632	0.334569	0.301469	0.27891	0.172431	0.998384	0.968962	0.884946	0.313372	0.375537	0.606921	0.469412	0.480678	0.362326	0.842261	0.589775
YHL033C	RPL8A	RPL8A_k225Ac	RPL8B_k225Ac	-0.248888	-0.213007	-0.0123888	-0.0512154	0.439997	0.323994	0.153863	0.453743	0.534216	-0.600525	-0.543737	0.120849	-0.162661	0.973045	0.755774	0.182122	1.05819	1.25142	0.556465	0.594027	0.905297	0.872797	0.344837	0.460633	0.857746	0.305494	0.228552	0.992447	0.96265	0.983748	0.957996	0.610511	0.704556	0.923582	0.507599	0.42315	0.891895	0.55288
YHL033C	RPL8A	RPL8A_k106Ac	RPL8B_k106Ac	-1.06349	-0.442502	-0.34951	0.142325	-0.166313	0.155785	0.172034	-0.0763685	-0.0515697	-1.88948	-0.788826	-0.528986	0.239806	-0.433836	0.212355	0.157702	-0.237253	-0.20595	0.0768611	0.441605	0.603988	0.813489	0.670129	0.834479	0.876641	0.815434	0.839396	0.873442	0.937622	0.93565	0.934893	0.840255	0.933714	0.929301	0.90047	0.925528	0.817642	0.608513
YHL033C	RPL8A	RPL8A_k230Ac	RPL8B_k230Ac	-0.933603	-0.839137	-0.63613	-0.590051	-0.761853	-0.312987	-1.05656	-0.531774	-0.430576	-2.68854	-2.45248	-1.70551	-1.77069	-2.46215	-1.03767	-3.36803	-1.72917	-1.45289	0.0123129	0.0211545	0.0999291	0.0882484	0.0206992	0.308906	0.00235167	0.0955471	0.158126	0.665151	0.565204	0.762672	0.384585	0.139862	0.580478	0.0197944	0.246914	0.345066	1.78318	0.119758
YHL033C	RPL8A	RPL8A_k51Ac	RPL8B_k51Ac	-0.186434	0.167422	0.332037	-0.160011	-0.28924	-0.676319	-0.985716	-1.10279	-1.19397	-0.539048	0.575266	1.28053	-0.558738	-1.18851	-2.3477	-3.51572	-3.79911	-4.12324	0.594405	0.570019	0.211579	0.581085	0.245296	0.0267134	0.00161708	0.000780099	0.000334675	0.992447	0.962634	0.820287	0.826993	0.512512	0.162478	0.0150757	0.0132648	0.00823371	7.35157	2.82e-05
YHL034C	SBP1	SBP1_k175Ac		-0.329214	-0.324091	0.0341509	-0.136631	-1.08602	-0.388109	-0.024676	0.780149	-0.00343417	-0.497153	-0.512257	0.14924	-0.237759	-1.87672	-0.691341	-0.177835	1.17543	-0.105852	0.62576	0.615383	0.883206	0.815049	0.0786883	0.499139	0.861057	0.256808	0.916999	0.992447	0.96265	0.980765	0.93575	0.289047	0.735232	0.923936	0.451406	0.962964	1.16516	0.377119
YHR008C	SOD2	SOD2_k232Ac		-0.783443	-0.782103	-0.613944	-0.129972	0.334669	0.223201	-0.236862	0.00225679	0.7434	-1.54204	-1.5686	-1.12624	-0.283908	0.530569	0.373641	-0.652293	-0.105585	1.38054	0.14237	0.136065	0.27647	0.780077	0.602915	0.713516	0.523361	0.917208	0.186172	0.897372	0.837666	0.820287	0.923034	0.798493	0.871484	0.67211	0.950513	0.376691	1.78993	0.14747
YHR008C	SOD2	SOD2_k89Ac		-1.05914	-0.735445	-0.687943	-0.322084	-0.0293194	0.0162879	-0.187227	-0.357971	-0.3306	-2.92264	-2.05098	-1.7756	-0.936517	-0.287739	-0.0633432	-0.767676	-1.16226	-1.10639	0.00986265	0.0568046	0.0945853	0.362759	0.777195	0.950268	0.453724	0.261965	0.284718	0.665151	0.658275	0.745049	0.682075	0.88272	0.982277	0.617115	0.45862	0.488798	1.72618	0.162369
YHR010W	RPL27A	RPL27A_k126Ac	RPL27B_k126Ac	0.891379	0.766367	0.495091	0.687963	0.948852	0.526427	1.58275	1.66684	1.13071	1.70504	1.44477	1.03219	1.26491	1.63498	0.910098	2.79491	3.00922	1.99459	0.107286	0.167587	0.317147	0.223797	0.121332	0.376113	0.0128629	0.00822873	0.0631942	0.873442	0.840405	0.849378	0.575311	0.360811	0.647213	0.0584783	0.0571741	0.197633	1.57157	0.205195
YHR010W	RPL27A	RPL27A_k6Ac	RPL27B_k6Ac	0.0995678	0.0435885	-0.0496633	-0.00479811	0.289088	-0.0242922	0.822582	-0.248636	0.13068	0.269822	0.113821	0.0184612	-0.0331629	0.479164	-0.139664	1.63348	-0.671182	0.152296	0.790704	0.910778	0.985496	0.97395	0.638226	0.890647	0.121649	0.511562	0.880834	0.998384	0.99711	0.998676	0.991773	0.821772	0.957583	0.258412	0.681311	0.948442	0.699089	0.701466
YHR010W	RPL27A	RPL27A_k111Ac	RPL27B_k111Ac	0.89233	1.29848	1.27901	0.486989	0.0140759	-0.425523	-0.245681	0.199112	-0.444966	1.8917	2.7019	2.76546	0.98624	-0.121391	-0.960319	-0.684243	0.29937	-1.04845	0.0765467	0.0155848	0.0136708	0.338517	0.904875	0.35101	0.503493	0.768465	0.309823	0.873442	0.521738	0.498976	0.668187	0.947321	0.623688	0.659973	0.868725	0.520598	4.15422	0.0062851
YHR019C	DED81	DED81_k513Ac		0.13517	-0.204572	-0.33192	-0.593492	-0.61772	-1.69196	-1.53736	-2.0426	-0.755885	0.293529	-0.36692	-0.510774	-1.12564	-1.28752	-3.22721	-3.02541	-3.91017	-1.52494	0.772845	0.718428	0.616399	0.276719	0.216002	0.00519978	0.00795406	0.00122088	0.146557	0.998384	0.968962	0.93565	0.618031	0.477177	0.071582	0.0447188	0.0178056	0.329459	4.22761	0.00577977
YHR020W	YHR020W	YHR020W_k30Ac		-0.142647	-0.220214	-0.32955	-0.356723	0.443047	0.00557113	0.958011	0.374787	-0.122507	-0.249437	-0.440069	-0.562583	-0.760109	0.767125	-0.06876	1.80837	0.663803	-0.382092	0.806158	0.665702	0.581421	0.458109	0.454043	0.946022	0.0891472	0.516153	0.707359	0.998384	0.968962	0.926849	0.743166	0.699539	0.979263	0.213866	0.684949	0.845158	1.2311	0.342304
YHR020W	YHR020W	YHR020W_k15Ac		-0.692024	-0.598651	-0.755296	-0.748115	-1.04328	-1.0926	-1.40335	-1.45934	-0.864505	-2.53271	-2.23426	-2.63677	-2.86741	-4.22023	-4.27817	-5.62857	-5.724	-3.50321	0.0176415	0.0342097	0.0138887	0.0080653	0.000259333	0.000222615	6.28e-06	4.89e-06	0.00166942	0.687338	0.651542	0.498976	0.14361	0.0123225	0.00993671	0.000440615	0.000677828	0.0206178	5.85452	0.000178858
YHR025W	THR1	THR1_k207Ac		0.1795	0.884316	0.525563	0.940657	1.51834	0.928636	2.27631	1.24179	1.85225	0.367153	1.62354	1.06201	1.69337	2.63077	1.61946	3.98768	2.16095	3.25818	0.718257	0.12377	0.303808	0.109523	0.018032	0.124648	0.00103606	0.0460077	0.00487024	0.997941	0.835334	0.843067	0.415009	0.129566	0.375805	0.0117394	0.157838	0.0417085	3.02872	0.0252161
YHR052W	CIC1	CIC1_k372Ac		0.0297287	0.265385	0.40194	-0.0137182	-0.279153	-0.396621	-0.787386	0.0440912	-0.709503	0.130505	0.685943	1.15487	-0.0599909	-0.88364	-1.09321	-2.19083	-0.0258258	-1.937	0.897773	0.502448	0.264893	0.952897	0.389816	0.29029	0.0434197	0.979712	0.070384	0.998384	0.955511	0.820287	0.984994	0.643784	0.560739	0.130792	0.987083	0.210617	2.34956	0.0645197
YHR064C	SSZ1	SSZ1_k440Ac		-0.0937776	0.0450517	-0.100261	0.163536	0.486743	0.551221	0.485545	0.42343	0.517204	-0.196566	0.145228	-0.116138	0.421436	1.1376	1.40822	1.10033	1.01415	1.25109	0.846612	0.886323	0.90897	0.678976	0.271834	0.177966	0.28727	0.32542	0.228667	0.998384	0.995355	0.984332	0.878078	0.544777	0.444631	0.454022	0.527912	0.42315	0.784744	0.633931
YHR064C	SSZ1	SSZ1_k127Ac		-0.0184443	0.344249	0.395209	0.115538	0.142	0.352384	0.791814	0.366983	0.960862	0.0102049	0.944946	1.21648	0.282813	0.185838	0.841812	1.89685	0.839082	2.41288	0.991982	0.358568	0.24123	0.780902	0.854879	0.412148	0.0758223	0.413634	0.0280212	0.998458	0.91856	0.820287	0.923034	0.925229	0.676805	0.190266	0.609893	0.120688	1.30464	0.306874
YHR064C	SSZ1	SSZ1_k270Ac		0.450229	0.155355	0.596311	0.0350282	-0.108627	-0.0641132	0.0403126	0.694223	-0.677804	0.966136	0.333621	1.33796	0.0508235	-0.370916	-0.210361	-0.0916415	1.30838	-1.51263	0.348179	0.742945	0.19939	0.960088	0.715506	0.836009	0.928107	0.209003	0.149637	0.949447	0.968962	0.820281	0.988266	0.862312	0.933714	0.962746	0.395709	0.332452	1.48877	0.232606
YHR064C	SSZ1	SSZ1_k435Ac		-0.326018	-0.350201	-0.0116672	-0.0377569	0.0250686	-0.125903	-0.424001	0.160334	0.0210844	-0.86183	-0.971432	0.131444	-0.135984	-0.135318	-0.467168	-1.44445	0.300611	-0.115867	0.401359	0.345615	0.897042	0.89351	0.894028	0.646601	0.167675	0.767535	0.909182	0.971438	0.916505	0.981682	0.963481	0.944553	0.828446	0.3176	0.86834	0.958497	0.617775	0.765748
YHR064C	SSZ1	SSZ1_k80Ac		-0.71678	-0.79682	-0.879	-1.1246	-1.32554	-0.916926	-1.56189	-0.80857	-0.918156	-1.8642	-2.11781	-2.20365	-3.04585	-3.75317	-2.56515	-4.42076	-2.31623	-2.63063	0.0805188	0.0499966	0.0423506	0.00762004	0.00170345	0.0206127	0.000416569	0.0339588	0.0180373	0.873442	0.653376	0.629071	0.14361	0.0339078	0.142547	0.00659791	0.131289	0.0903705	2.77783	0.0353581
YHR174W	ENO2	ENO2_k397Ac	ENO1_k397Ac	1.44451	1.55397	0.748774	2.12628	1.72326	1.99539	2.42473	1.5998	1.64009	2.10578	2.24218	1.15826	3.03802	2.36956	2.80906	3.35889	2.21871	2.26573	0.0511647	0.0392828	0.26355	0.00774633	0.0305508	0.0124911	0.00393482	0.041126	0.0375112	0.819191	0.651542	0.820287	0.14361	0.172419	0.11288	0.027732	0.146325	0.143517	1.85928	0.132856
YHR174W	ENO2	ENO2_k337Ac	ENO1_k337Ac	0.393852	0.635808	0.685926	0.996627	0.855611	0.868888	1.3011	0.981205	0.747401	1.58868	2.45731	2.84033	3.76632	2.98894	3.16946	4.64261	3.53867	2.61718	0.124129	0.020926	0.00860443	0.000849258	0.00601609	0.00386317	8.49e-05	0.00152509	0.014533	0.884174	0.565204	0.3908	0.0413801	0.0740548	0.0611876	0.00266121	0.0204224	0.0817063	3.2203	0.00926125
YHR174W	ENO2	ENO2_k103Ac	ENO1_k103Ac	0.58299	0.633914	0.802569	0.558103	0.438806	0.770447	0.204586	0.665682	0.30097	1.26731	1.34368	1.80194	1.14731	0.766456	1.53208	0.250133	1.28001	0.500538	0.222961	0.19757	0.0901919	0.267915	0.454429	0.144796	0.805629	0.218566	0.623428	0.942458	0.845813	0.735323	0.610002	0.699539	0.404563	0.887578	0.40753	0.795073	0.684664	0.712924
YHR174W	ENO2	ENO2_k195Ac	ENO1_k195Ac	0.312205	0.296414	0.357111	0.475963	0.716272	0.756018	0.579777	0.34819	0.0398254	1.1797	1.07304	1.46421	1.64297	2.26983	2.52997	1.74476	1.03636	-0.0779498	0.248719	0.293037	0.155033	0.112338	0.0316757	0.017752	0.0927472	0.309504	0.93846	0.942458	0.887411	0.801896	0.416811	0.176736	0.133829	0.219288	0.512246	0.97221	1.44848	0.218839
YHR174W	ENO2	ENO2_k126Ac		0.522557	0.678503	0.468061	1.05211	1.04102	0.721319	1.11742	0.95784	0.593204	1.38587	1.74581	1.33818	2.65047	2.46305	1.73629	2.62594	2.29822	1.35146	0.177472	0.0925627	0.192335	0.0134543	0.0206576	0.0942602	0.0142414	0.0297768	0.188101	0.930294	0.759264	0.820281	0.176948	0.139862	0.325169	0.0626197	0.12083	0.379033	1.31332	0.277218
YHR174W	ENO2	ENO2_k346Ac	ENO1_k346Ac	0.0140847	0.411573	0.524	0.341365	0.477508	0.701882	0.426311	0.301703	0.33027	0.0923913	1.06648	1.48005	0.842235	1.02928	1.68635	0.867644	0.628964	0.682415	0.92709	0.295936	0.150785	0.407279	0.312755	0.103602	0.393467	0.534819	0.500966	0.998384	0.887411	0.797646	0.714898	0.579483	0.338924	0.560519	0.699013	0.695675	0.566154	0.812036
YHR174W	ENO2	ENO2_k85Ac	ENO1_k85Ac	0.366188	0.546588	0.58063	0.403576	0.353939	0.61758	0.413328	0.537849	0.190623	1.25996	1.79825	2.0715	1.27607	0.912042	1.8775	1.06457	1.56823	0.417458	0.218793	0.0836704	0.0482923	0.213127	0.370063	0.0716249	0.296782	0.128827	0.679744	0.942458	0.730174	0.630576	0.571601	0.630176	0.277641	0.463094	0.296111	0.827463	0.85978	0.57099
YHR174W	ENO2	ENO2_k241Ac		0.783139	1.08964	0.704065	1.10985	0.857622	0.550436	0.795475	0.965392	-0.352544	2.23103	3.04006	2.11102	3.04625	2.17416	1.41741	1.96776	2.52364	-1.14814	0.0344489	0.00531154	0.0444654	0.00523179	0.0389097	0.168146	0.0597655	0.0180098	0.261288	0.815525	0.428454	0.629071	0.121964	0.199007	0.432251	0.161828	0.0937402	0.460931	3.57833	0.00509854
YHR174W	ENO2	ENO2_k436Ac		-0.119641	0.044975	0.00986442	0.283044	0.463584	0.465775	0.440598	0.289817	-0.00760532	-0.435658	0.236058	0.303556	1.22058	1.74818	1.91009	1.59006	1.05316	-0.311016	0.666653	0.815224	0.763864	0.233115	0.0921426	0.067126	0.123817	0.301886	0.75825	0.992447	0.976347	0.957592	0.578079	0.314181	0.271639	0.261667	0.505891	0.874627	1.53673	0.187015
YHR174W	ENO2	ENO2_k105Ac		-0.194893	-0.11752	-0.234743	-0.0715797	-0.118358	0.416852	0.0523337	0.129968	-0.410565	-0.558953	-0.355234	-0.572223	-0.264681	-0.618771	1.22409	-0.106176	0.244733	-1.52971	0.580941	0.725258	0.572049	0.793326	0.54141	0.231812	0.916252	0.80857	0.138073	0.992447	0.968962	0.925223	0.926393	0.750939	0.509151	0.955835	0.896855	0.317289	0.996662	0.46661
YHR174W	ENO2	ENO2_k139Ac		0.00740125	0.0606032	0.166471	0.218269	0.178978	0.33065	0.0154634	0.482204	0.226146	0.109159	0.251844	0.82647	0.766187	0.391068	1.07471	-0.2565	1.57522	0.604646	0.913908	0.803126	0.416001	0.450414	0.698909	0.292305	0.799568	0.127205	0.550615	0.998384	0.975272	0.903464	0.741643	0.856379	0.56283	0.885417	0.294605	0.742726	0.60256	0.783341
YHR174W	ENO2	ENO2_k88Ac	ENO1_k88Ac	0.2219	0.323866	0.570175	0.0234269	-0.20547	0.312868	-0.720081	-0.350056	-0.598388	0.47907	0.650799	1.23262	0.0260058	-0.545959	0.53786	-1.58	-0.793588	-1.29568	0.635863	0.520843	0.228664	0.97945	0.589713	0.595213	0.126104	0.434564	0.206384	0.992447	0.962634	0.820287	0.991773	0.792561	0.796706	0.263852	0.625721	0.400004	1.64429	0.154102
YHR174W	ENO2	ENO2_k54Ac		0.169603	0.0182241	0.425901	0.301979	0.378543	0.18234	0.253328	0.568415	0.137892	0.463223	0.0628295	1.16838	0.70457	0.738309	0.346676	0.406121	1.24116	0.183426	0.647029	0.950379	0.253174	0.487294	0.466889	0.731604	0.687952	0.225546	0.855876	0.992447	0.99711	0.820287	0.761967	0.710463	0.879716	0.803127	0.415806	0.934548	0.368844	0.93976
YHR174W	ENO2	ENO2_k423Ac		0.277424	0.31606	0.332547	0.172074	0.0286687	0.144229	-0.543589	-0.408004	-0.321176	0.719517	0.77759	0.937708	0.388728	-0.105875	0.253232	-1.50957	-1.11019	-0.919836	0.478192	0.443776	0.356959	0.700619	0.916488	0.802065	0.14312	0.277003	0.366051	0.992447	0.937993	0.884946	0.891972	0.948457	0.91941	0.286046	0.48003	0.581653	1.45626	0.215845
YHR174W	ENO2	ENO2_k338Ac	ENO1_k338Ac	0.169935	0.317436	0.461132	0.0856129	0.297963	0.0305663	0.456227	-0.240127	-0.584583	0.381003	0.644783	1.02919	0.14956	0.446462	-0.0162458	0.735712	-0.583861	-1.28172	0.706273	0.524674	0.3128	0.882257	0.658932	0.987161	0.468442	0.564307	0.211169	0.99554	0.962634	0.848733	0.95995	0.835781	0.99323	0.633041	0.720298	0.40499	0.920132	0.523554
YHR174W	ENO2	ENO2_k270Ac		0.277007	0.152674	0.795872	0.192637	-0.697486	0.0242542	-1.65765	0.299968	-0.816542	0.458729	0.245988	1.30891	0.279701	-1.18073	-0.0222374	-2.67153	0.37647	-1.34661	0.652523	0.808781	0.20883	0.783247	0.254757	0.98253	0.0165879	0.711452	0.196644	0.992447	0.975444	0.820287	0.923034	0.52328	0.992291	0.0680613	0.832703	0.389323	2.64406	0.0425267
YHR174W	ENO2	ENO2_k288Ac		0.340854	-0.304093	-0.054526	-0.456	-0.512946	-0.195226	-1.36332	-0.626779	-0.824084	0.596558	-0.486801	0.00570392	-0.765903	-0.962297	-0.38443	-2.37975	-1.11911	-1.45567	0.559047	0.63292	0.995519	0.454749	0.350045	0.705659	0.0299373	0.279412	0.164588	0.992447	0.968962	0.999023	0.742327	0.614831	0.868422	0.10091	0.480678	0.353924	1.43451	0.252484
YHR174W	ENO2	ENO2_k264Ac		-0.731506	-0.80805	-0.713772	-0.873507	-0.564993	-0.274854	-1.12811	-0.664778	-0.162194	-1.44889	-1.63477	-1.33962	-1.80519	-1.30282	-0.640656	-2.47842	-1.4691	-0.457832	0.159233	0.114058	0.191872	0.0825496	0.203972	0.527311	0.0199536	0.153712	0.650847	0.917075	0.811629	0.820281	0.37644	0.458703	0.758442	0.0769416	0.326251	0.808346	1.02765	0.444708
YHR174W	ENO2	ENO2_k56Ac		0.0036463	-0.162006	0.100327	-0.255754	-0.126025	-0.311198	-0.336159	-0.266127	-0.683393	0.0718444	-0.427885	0.439305	-0.737873	-0.551584	-0.971037	-1.16895	-0.889307	-2.06805	0.943271	0.672231	0.664042	0.46715	0.585907	0.34041	0.252948	0.381931	0.0486409	0.998384	0.968962	0.942481	0.751692	0.790331	0.611492	0.41604	0.581357	0.168508	1.02967	0.443303
YHR174W	ENO2	ENO2_k243Ac		-0.89727	-0.451628	-0.601725	-0.552439	-0.31256	-0.444157	-0.938383	-0.793996	-0.724759	-2.23225	-1.13225	-1.38709	-1.43527	-0.982994	-1.23196	-2.61106	-2.16426	-2.00689	0.034358	0.267787	0.177102	0.163042	0.334601	0.228906	0.0147398	0.0397372	0.0551826	0.815525	0.884419	0.811013	0.514466	0.603265	0.507036	0.0636852	0.143184	0.182196	1.15706	0.361074
YHR174W	ENO2	ENO2_k5Ac	ENO1_k5Ac	-0.191817	0.545729	-0.369466	-0.409408	0.0264526	-0.848845	0.195241	-0.968194	-0.588378	-0.287588	0.938765	-0.528241	-0.711598	-0.0785435	-1.50535	0.186748	-1.73425	-1.1029	0.777309	0.361638	0.604494	0.486835	0.938358	0.15148	0.854177	0.101857	0.286187	0.998384	0.91856	0.93565	0.761967	0.959862	0.409414	0.922257	0.256472	0.49075	1.32321	0.298472
YHR179W	OYE2	OYE2_k369Ac		-0.64229	0.114784	0.016056	-0.0742092	-0.720276	-0.408468	-1.12399	-0.51682	-0.139091	-1.45759	0.288162	0.174084	-0.198366	-1.86426	-1.05134	-2.84237	-1.34276	-0.472542	0.156837	0.77549	0.863137	0.84429	0.0735261	0.302704	0.00856256	0.190869	0.640452	0.916492	0.970363	0.980765	0.951522	0.279855	0.574696	0.0468872	0.373372	0.803976	2.06165	0.0720382
YHR183W	GND1	GND1_k116Ac		0.593998	0.88166	0.735196	1.26177	1.89032	1.53197	1.91406	1.69632	1.59619	1.5057	2.17326	1.93806	3.0581	4.44094	3.64844	4.46874	4.01186	3.74875	0.151391	0.0449247	0.0702462	0.00742656	0.000399382	0.0021278	0.000376885	0.0009844	0.00171952	0.908445	0.651542	0.703895	0.14361	0.0155053	0.0391782	0.00638106	0.0157611	0.0207611	4.26328	0.0055506
YHR183W	GND1	GND1_k65Ac		0.76077	1.70032	1.30837	1.88639	2.08512	0.979149	2.65801	2.17484	2.15217	1.08613	2.36934	1.89529	2.60251	2.79135	1.30442	3.56886	2.94131	2.89939	0.29332	0.0305638	0.0760406	0.0191033	0.0129581	0.210319	0.00251977	0.00948568	0.0103528	0.942458	0.651542	0.713425	0.208439	0.10842	0.48482	0.0208518	0.0620996	0.0661948	2.31092	0.0682169
YHR183W	GND1	GND1_k212Ac		0.111543	-0.074302	-0.123526	0.101239	0.266535	0.0172627	-0.302542	0.117991	-0.265598	0.256996	-0.127749	-0.125873	0.174927	0.372214	-0.0412957	-0.744678	0.122197	-0.629139	0.800417	0.89992	0.901381	0.863304	0.714557	0.967565	0.467133	0.904246	0.53803	0.998384	0.995355	0.982542	0.956845	0.862312	0.989175	0.632432	0.944117	0.733659	0.262052	0.97658
YHR183W	GND1	GND1_k292Ac		-0.366661	0.0173764	-0.262845	-0.575325	-0.522692	-0.503243	-0.2891	-0.162763	-0.0578093	-1.02497	0.0749164	-0.609618	-1.74242	-1.77206	-1.61299	-1.11369	-0.646202	-0.356324	0.320441	0.941199	0.55057	0.100382	0.0951893	0.126055	0.281663	0.527198	0.726196	0.942458	0.99711	0.921881	0.402898	0.317226	0.376703	0.448045	0.692179	0.858497	0.942379	0.516744
YHR198C	AIM18	AIM18_k43Ac		-0.28945	-0.21885	-0.242533	-0.472552	-0.59693	-0.122564	-1.17316	-0.773265	-0.501969	-0.649281	-0.512838	-0.448405	-1.17298	-1.62729	-0.392005	-3.05753	-2.01109	-1.37021	0.525256	0.614986	0.659801	0.257763	0.122965	0.700164	0.00743546	0.0612607	0.189312	0.992447	0.96265	0.942481	0.599819	0.360811	0.864494	0.0431624	0.190427	0.380432	1.71028	0.166318
YHR208W	BAT1	BAT1_k218Ac		0.0093515	-0.0606373	0.0309713	0.285658	0.377682	0.38175	0.179247	0.277071	-0.459368	0.0688391	-0.115117	0.193829	0.600172	0.664296	0.74724	0.205048	0.485165	-1.13569	0.94564	0.90923	0.847805	0.553548	0.512305	0.461573	0.839119	0.631592	0.266368	0.998384	0.99711	0.980765	0.806849	0.732681	0.704556	0.911521	0.774774	0.467095	0.597543	0.787352
YHR215W	PHO12	PHO12_k67Ac		-0.114781	-0.298695	-0.576503	-0.85008	-1.22635	-1.55275	-1.60715	-1.36424	-2.17188	-0.158899	-0.499524	-0.890368	-1.47721	-2.23082	-2.73291	-2.90595	-2.43602	-3.83584	0.875713	0.624126	0.3863	0.158795	0.0401651	0.0146209	0.0102122	0.0267527	0.0014293	0.998384	0.966357	0.884946	0.508489	0.2008	0.121675	0.0512749	0.115224	0.0196762	3.40333	0.0155257
YHR215W	PHO12	PHO12_k281Ac		-0.404788	-0.181212	-1.15446	-0.150291	-0.236436	-1.68088	-0.217357	-0.868748	-1.74634	-0.633828	-0.287328	-1.81671	-0.265872	-0.51231	-2.84924	-0.501185	-1.52951	-2.99609	0.53504	0.777504	0.087809	0.793691	0.615348	0.0114917	0.622983	0.145428	0.00845838	0.992447	0.970363	0.735323	0.926393	0.808462	0.107932	0.760907	0.316535	0.0605614	2.40562	0.0595344
YHR216W	IMD2	IMD2_k519Ac	IMD3_k519Ac, IMD4_k519Ac	0.846183	0.561564	0.395256	0.900571	1.17065	0.902557	1.86384	0.721227	1.58146	1.70657	1.11887	0.890701	1.74974	2.15749	1.69747	3.49539	1.31045	2.98609	0.106994	0.279513	0.386127	0.0990772	0.0463166	0.108732	0.00294534	0.20832	0.00863742	0.873442	0.887411	0.884946	0.400936	0.217652	0.347423	0.0228341	0.394924	0.0605614	2.02721	0.103383
YHR216W	IMD2	IMD2_k426Ac	IMD3_k426Ac	-0.229205	-0.567864	-0.191067	-0.543821	0.414154	-0.517071	0.516806	-0.349834	0.536796	-0.342835	-0.927772	-0.220434	-0.917713	0.565525	-0.920756	0.715091	-0.66959	0.786643	0.736131	0.367143	0.828287	0.37223	0.579465	0.370686	0.484732	0.51255	0.442847	0.998384	0.91856	0.980765	0.686949	0.78596	0.641893	0.646163	0.682011	0.64892	0.942668	0.516542
YIL048W	NEO1	NEO1_k271Ac		-1.21876	-1.0655	-0.273739	-1.05643	-0.707872	-0.543027	-1.42468	-1.26134	-1.88301	-2.41422	-2.13416	-0.435305	-2.1521	-1.5751	-1.17388	-3.04636	-2.65474	-3.92434	0.0279463	0.0484495	0.669085	0.0468016	0.134557	0.257411	0.00761184	0.017169	0.00118477	0.792755	0.653376	0.943121	0.31346	0.374674	0.532116	0.0434583	0.0912441	0.0172789	2.82814	0.0330125
YIL053W	GPP1	GPP1_k155Ac	GPP2_k155Ac	-0.616368	-0.425458	-0.269644	-0.104127	0.285469	1.04279	0.4231	1.08196	0.954204	-1.14677	-0.806162	-0.408516	-0.220621	0.41056	1.93797	0.652347	1.98343	1.72226	0.268134	0.431825	0.688244	0.828144	0.686774	0.0702571	0.523326	0.0645337	0.104055	0.942458	0.937622	0.94377	0.944161	0.850407	0.276708	0.67211	0.196808	0.267493	2.60654	0.0448111
YIL053W	GPP1	GPP1_k188Ac	GPP2_k188Ac	0.469859	0.28507	0.436324	0.365519	2.46613	0.902205	1.45349	2.01013	1.30294	0.644657	0.383656	0.647561	0.465502	3.13531	1.13111	1.79255	2.56203	1.62573	0.528173	0.706222	0.52634	0.647769	0.00631286	0.274476	0.0917372	0.0207439	0.1233	0.992447	0.968962	0.919045	0.862798	0.0756004	0.545084	0.217599	0.100183	0.297738	2.08491	0.0949171
YIL053W	GPP1	GPP1_k144Ac		-0.102931	-0.0703626	0.396449	0.029677	0.273837	0.789899	0.492066	0.942184	0.483014	-0.127053	-0.0985202	0.715609	0.0307115	0.316625	1.1828	0.640797	1.39801	0.663081	0.900462	0.922728	0.48442	0.975875	0.755572	0.253956	0.530616	0.180958	0.516603	0.998384	0.99711	0.914432	0.991773	0.87896	0.531503	0.678469	0.363644	0.711175	0.580691	0.794444
YIL053W	GPP1	GPP1_k110Ac	GPP2_k110Ac	-0.118076	-0.0147071	-0.0398866	-0.024659	-0.227332	0.0394119	-0.0788467	-0.324653	0.328396	-0.216891	-0.0156386	0.0409908	-0.0788364	-0.679205	0.00147362	-0.371124	-0.857855	0.603102	0.829974	0.987641	0.967614	0.937762	0.502965	0.998835	0.713529	0.398752	0.551627	0.998384	0.997933	0.99428	0.975511	0.727765	0.999774	0.821116	0.596307	0.743409	0.334698	0.955067
YIL063C	YRB2	YRB2_k27Ac		-0.647635	-0.493334	-0.799311	-0.640392	0.234464	0.194403	0.0166193	-0.959841	0.0937628	-1.08049	-0.838866	-1.28077	-1.12399	0.27937	0.268905	-0.118364	-1.75227	0.0550073	0.295747	0.413752	0.218306	0.277398	0.783496	0.791397	0.907234	0.0986299	0.956805	0.942458	0.932891	0.820287	0.618031	0.887079	0.911437	0.951821	0.252225	0.981458	1.08584	0.422947
YIL078W	THS1	THS1_k313Ac		0.0514574	-0.202687	0.12393	0.017568	-0.149075	-0.136565	-0.853446	0.197996	0.0557625	0.195333	-0.516504	0.482154	0.0195967	-0.587928	-0.464658	-2.48745	0.380627	-0.0163308	0.847561	0.612481	0.636146	0.984604	0.564687	0.64836	0.024124	0.708425	0.98717	0.998384	0.96265	0.935978	0.992012	0.774452	0.829023	0.0860403	0.830159	0.997242	1.45218	0.245834
YIL078W	THS1	THS1_k213Ac		-0.382536	-0.657359	-0.829097	-1.01936	-0.782135	-0.55615	-0.80336	-1.45798	-0.944968	-0.717823	-1.29415	-1.5363	-2.05119	-1.70326	-1.18527	-1.77018	-3.01314	-2.00608	0.48309	0.213757	0.143764	0.0567819	0.107624	0.253007	0.0955112	0.00816142	0.0618419	0.992447	0.845813	0.797646	0.337907	0.335683	0.531503	0.220448	0.0569752	0.195814	1.3246	0.297853
YIL078W	THS1	THS1_k312Ac		-0.209998	-0.164743	-0.0640862	-0.601231	-0.807877	-0.697394	-1.23969	-0.705503	-0.546659	-0.497309	-0.415711	-0.0161267	-1.61946	-2.3326	-1.94989	-3.50911	-2.01273	-1.61199	0.623119	0.681007	0.987255	0.117324	0.027616	0.0619658	0.00164454	0.0545256	0.118947	0.992447	0.968962	0.998676	0.424616	0.15991	0.262286	0.0152352	0.173469	0.289881	2.6106	0.0267295
YIL094C	LYS12	LYS12_k350Ac		0.366249	-0.116092	0.130472	-0.524931	0.682991	0.529306	-0.131958	-0.184111	0.427339	0.739598	-0.206166	0.3588	-1.01871	1.16172	0.933875	-0.413278	-0.45402	0.695657	0.470126	0.83923	0.724378	0.323316	0.26218	0.36408	0.684821	0.655838	0.496503	0.992447	0.987995	0.947982	0.660277	0.531212	0.637698	0.802499	0.793795	0.693221	1.00344	0.475142
YIL133C	RPL16A	RPL16A_k134Ac	RPL16B_k134Ac	0.104841	-0.140751	-0.273741	0.571085	0.467779	0.793445	-0.181104	0.154525	0.110586	0.306002	-0.320129	-0.51947	1.35057	0.951123	1.81714	-0.641041	0.241139	0.117167	0.7635	0.752963	0.610457	0.195398	0.355517	0.0877398	0.530461	0.812473	0.908168	0.998384	0.969312	0.93565	0.557793	0.618329	0.312176	0.678469	0.898478	0.958497	1.30863	0.305051
YIL133C	RPL16A	RPL16A_k53Ac	RPL16B_k53Ac	0.262581	-0.505547	-0.400891	-0.248922	-0.39219	-0.265383	-0.891045	-0.866654	-0.227918	0.92932	-1.62403	-1.11877	-0.845364	-1.51703	-0.992342	-3.18501	-3.00509	-0.945683	0.361207	0.116341	0.27339	0.405562	0.141234	0.330108	0.00371713	0.00578445	0.352951	0.955471	0.818057	0.820287	0.713731	0.384544	0.602538	0.0265376	0.0463694	0.56678	3.04085	0.0125828
YIL148W	RPL40A	RPL40A_k88Ac		0.308647	-0.359697	-0.241894	-0.182637	0.173493	-0.774475	0.100055	-0.502497	-0.0973153	0.883656	-0.939756	-0.491099	-0.514904	0.268998	-2.17176	0.0398623	-1.48714	-0.425253	0.384919	0.355927	0.627445	0.610937	0.790039	0.0391089	0.968505	0.148914	0.674125	0.966732	0.91856	0.935978	0.842576	0.891206	0.197286	0.981836	0.3207	0.824712	1.55848	0.179865
YIL148W	RPL40A	RPL40A_k93Ac		-0.444085	-0.446386	-0.800509	-0.517704	-1.0952	-1.30174	-0.784447	-0.912378	-0.575413	-1.06512	-1.10741	-1.87479	-1.33286	-2.94903	-3.38469	-2.19562	-2.44099	-1.60924	0.302441	0.28429	0.0789669	0.201021	0.00933374	0.00372534	0.0430168	0.0264871	0.126875	0.942458	0.887411	0.720691	0.561952	0.0928959	0.0596459	0.129844	0.115026	0.303389	1.98193	0.110583
YJL012C	VTC4	VTC4_k311Ac		-0.0290621	-0.211023	0.0145508	-0.130237	-0.0198884	-0.228707	0.293231	-0.68148	-0.162638	-0.0142801	-0.425781	0.151998	-0.294178	-0.194118	-0.560376	0.436	-1.54171	-0.470486	0.988781	0.67587	0.881066	0.772358	0.848496	0.582891	0.668591	0.142451	0.64428	0.998458	0.968962	0.980765	0.923034	0.922388	0.786985	0.791032	0.312247	0.805068	0.573919	0.79961
YJL012C	VTC4	VTC4_k455Ac		-0.240535	-0.346188	-0.435249	-0.132998	0.176611	-0.313149	-0.243215	-0.387441	-0.204202	-0.82509	-1.27905	-1.42594	-0.541159	0.392521	-1.33015	-1.24107	-1.66998	-1.00591	0.41677	0.212092	0.165694	0.59297	0.697848	0.194932	0.225576	0.106829	0.323661	0.977801	0.845813	0.811013	0.835033	0.856379	0.46609	0.383245	0.264915	0.533738	0.875595	0.558371
YJL033W	HCA4	HCA4_k495Ac		-0.0420964	-0.378454	-0.0589546	-0.553862	-0.358783	-0.310125	-1.25991	-1.66969	-0.862763	-0.0346987	-0.647917	-0.00167258	-0.98595	-0.754356	-0.609861	-2.35116	-3.01371	-1.61638	0.972744	0.526116	0.998686	0.338655	0.461461	0.550413	0.0316885	0.00815173	0.125317	0.998384	0.962634	0.999364	0.668187	0.705849	0.764718	0.10552	0.0569752	0.300637	2.11683	0.0905515
YJL034W	KAR2	KAR2_k288Ac		0.484599	0.568152	0.470123	0.996153	0.464129	1.60548	0.576557	0.639776	0.462317	0.861538	0.979003	0.897703	1.67597	0.665244	2.66311	0.835334	0.995066	0.680589	0.401514	0.341973	0.382492	0.112932	0.515254	0.0168768	0.41568	0.334335	0.505743	0.971438	0.912548	0.884946	0.417152	0.732681	0.132938	0.581478	0.53506	0.699843	0.99728	0.479231
YJL034W	KAR2	KAR2_k102Ac	SSA1_k102Ac, SSA2_k102Ac, SSA3_k102Ac, SSA4_k102Ac, SSB1_k102Ac, SSB2_k102Ac	0.288687	-0.0595525	0.715224	0.344573	0.863939	1.51144	0.10827	1.07401	0.356257	0.467675	-0.077845	1.163	0.502971	1.19001	2.21506	0.0348074	1.53364	0.442706	0.643884	0.938543	0.255311	0.619187	0.244715	0.0356522	0.972497	0.137107	0.661612	0.992447	0.99711	0.820287	0.846855	0.512025	0.188781	0.983684	0.306425	0.815789	1.13758	0.372841
YJL034W	KAR2	KAR2_k374Ac		-0.611058	0.0153318	0.352308	0.898412	1.31164	1.07728	0.648737	0.896584	0.177253	-1.04696	0.0411261	0.729565	1.57938	2.20285	1.84659	1.00215	1.49753	0.205066	0.310486	0.967698	0.476073	0.133575	0.0424167	0.0831572	0.331005	0.153486	0.840075	0.942458	0.997933	0.910162	0.459338	0.20542	0.30096	0.501615	0.326251	0.925528	2.04087	0.101309
YJL034W	KAR2	KAR2_k346Ac		-0.0399862	0.544446	0.505415	1.24488	1.32285	0.96524	1.92129	1.9902	1.23726	-0.0448379	1.3958	1.42403	3.12072	3.1596	2.34168	4.64093	4.89281	2.97068	0.964785	0.181612	0.173414	0.00650985	0.00599764	0.03229	0.000263547	0.000156975	0.00892056	0.998384	0.840405	0.811013	0.131629	0.0740548	0.180538	0.00532979	0.00550534	0.0605614	5.85746	0.00107489
YJL052W	TDH1	TDH1_k115Ac	TDH2_k115Ac, TDH3_k115Ac	0.675977	0.860914	0.973755	0.93388	0.838831	1.01487	0.90095	0.971172	-0.00358045	2.48914	3.09692	3.67815	3.29298	2.73099	3.47978	2.90837	3.26834	-0.233522	0.0194763	0.00462049	0.00106638	0.00283988	0.0111471	0.00177203	0.0073101	0.00302052	0.817171	0.695629	0.428454	0.120829	0.0860145	0.0990021	0.0348027	0.0430711	0.0303186	0.911506	3.96834	0.00272181
YJL052W	TDH1	TDH1_k184Ac	TDH2_k184Ac	-0.0395051	0.556769	0.498195	0.625979	0.728678	0.886283	1.61589	0.617139	0.842883	-0.0330504	1.08113	1.0651	1.17925	1.25606	1.62299	2.93139	1.07768	1.49552	0.974038	0.295469	0.302449	0.255326	0.226906	0.123888	0.00968424	0.296963	0.154004	0.998384	0.887411	0.843067	0.598142	0.490078	0.375805	0.0499209	0.501062	0.339592	1.39216	0.269125
YJL052W	TDH1	TDH1_k108Ac	TDH2_k108Ac, TDH3_k108Ac	-0.187846	0.0674806	0.129518	0.373184	-0.128139	0.677501	-0.0375387	0.102062	0.335805	-0.41746	0.189768	0.472706	0.915109	-0.506457	1.6102	-0.309231	0.120211	0.690424	0.681822	0.851848	0.642729	0.373555	0.619359	0.126665	0.761087	0.905795	0.499701	0.992447	0.988789	0.936438	0.686949	0.810095	0.376925	0.857096	0.944257	0.695051	0.876107	0.564478
YJL052W	TDH1	TDH1_k217Ac	TDH2_k217Ac, TDH3_k217Ac	-0.1094	0.0156975	0.0182227	0.294841	0.815999	0.497466	0.65256	0.324821	0.598236	-0.302278	0.081488	0.264358	0.987319	2.57778	1.59094	1.96804	0.937989	1.8601	0.764826	0.935673	0.793573	0.332517	0.0159133	0.123618	0.0597312	0.356817	0.0741326	0.998384	0.99711	0.970317	0.662792	0.118986	0.375805	0.161828	0.55944	0.214955	1.91114	0.0948251
YJL052W	TDH1	TDH1_k213Ac	TDH2_k213Ac, TDH3_k213Ac	-0.272244	0.082405	-0.12478	0.220031	0.352005	0.492629	0.438556	0.31475	0.439891	-0.972477	0.350882	-0.25978	0.816334	1.08623	1.76552	1.37481	1.01284	1.47027	0.339706	0.728483	0.797064	0.421669	0.287271	0.0891298	0.180834	0.320401	0.153397	0.949447	0.968962	0.971444	0.722753	0.558984	0.314087	0.333533	0.523892	0.33927	1.50271	0.198737
YJL052W	TDH1	TDH1_k192Ac	TDH2_k192Ac, TDH3_k192Ac	0.14233	-0.0326866	-0.0836977	0.0792692	0.28468	0.141415	0.620627	0.248295	0.368575	0.686941	-0.103888	-0.107272	0.288405	0.884537	0.428481	2.23517	0.809417	1.27996	0.498156	0.91805	0.915391	0.775306	0.384452	0.671803	0.0341426	0.425565	0.211776	0.992447	0.99711	0.985292	0.923034	0.642789	0.845061	0.110532	0.615859	0.405125	1.05213	0.427908
YJL052W	TDH1	TDH1_k225Ac	TDH2_k225Ac, TDH3_k225Ac	0.401006	0.361554	0.351331	0.56828	0.290533	0.0574996	-0.20426	0.489219	0.233255	0.699732	0.610622	0.676713	0.922676	0.36002	0.0309795	-0.478425	0.718893	0.283248	0.494021	0.549922	0.508136	0.369714	0.723482	0.975664	0.63874	0.482448	0.780575	0.992447	0.962634	0.914432	0.68676	0.865313	0.99114	0.76998	0.660452	0.886415	0.370135	0.933302
YJL074C	SMC3	SMC3_k112Ac		-0.203649	-0.289874	-0.199612	-0.310379	-0.0553262	0.621787	0.0536737	-0.0990219	0.0809311	-0.51249	-0.796905	-0.400081	-0.905606	-0.361874	1.64713	-0.0888645	-0.433372	0.0536963	0.612602	0.432669	0.69234	0.373398	0.720348	0.111474	0.929865	0.668291	0.957584	0.992447	0.937622	0.94377	0.686949	0.865313	0.352492	0.962746	0.801051	0.981574	1.02157	0.44895
YJL080C	SCP160	SCP160_k321Ac		-0.992957	-0.762973	-0.851286	-0.260271	-0.828457	-0.529606	0.723157	-0.473513	-0.653157	-1.95178	-1.51841	-1.59504	-0.543773	-1.81206	-1.1428	1.28286	-1.06141	-1.43779	0.0684726	0.148184	0.130024	0.594002	0.0885537	0.269731	0.217591	0.304071	0.169529	0.873442	0.837666	0.791429	0.835688	0.306728	0.542896	0.374841	0.506457	0.358402	1.95972	0.114306
YJL130C	URA2	URA2_k318Ac		0.318279	0.14442	-0.022038	-0.395784	-0.0909377	0.0493647	0.747312	-0.0227508	0.100173	0.670569	0.29975	0.0708127	-0.799421	-0.322366	0.0208815	1.30399	-0.151881	0.0753202	0.511942	0.76818	0.944414	0.435611	0.751298	0.983595	0.210463	0.881156	0.940882	0.992447	0.970363	0.989395	0.736176	0.878357	0.992291	0.366711	0.934271	0.97221	0.640164	0.748169
YJL130C	URA2	URA2_k1531Ac		0.273728	0.758387	0.788075	0.979605	0.433463	-0.397977	0.409559	1.05042	0.928477	0.543351	1.40657	1.55323	1.77969	0.662174	-0.801766	0.595592	1.82855	1.59082	0.594286	0.178449	0.139685	0.0938907	0.51717	0.434292	0.559677	0.0859394	0.130972	0.992447	0.840405	0.797646	0.394491	0.732681	0.688264	0.703417	0.233558	0.307927	1.50589	0.226655
YJL136C	RPS21B	RPS21B_k5Ac	RPS21A_k5Ac	0.0602353	0.490106	0.324978	0.777267	0.134985	0.279046	0.508959	-0.0238648	0.14181	0.245304	1.48079	1.13899	2.28137	0.185048	0.71462	1.26049	-0.232693	0.237584	0.808132	0.15059	0.265015	0.030891	0.854616	0.481163	0.218602	0.817808	0.814052	0.998384	0.837666	0.820287	0.266096	0.925229	0.718816	0.375272	0.901101	0.911169	1.25631	0.305681
YJL136C	RPS21B	RPS21B_k80Ac	RPS21A_k80Ac	-0.977906	-1.26494	-1.41313	-1.63823	-1.5036	-1.91267	-2.33892	-1.57108	-1.13372	-1.42213	-1.87077	-2.01659	-2.45302	-2.34581	-2.90395	-3.60727	-2.41887	-1.77926	0.173956	0.0795532	0.0606277	0.0258554	0.0320266	0.0102547	0.00232233	0.0276876	0.0939637	0.928394	0.719376	0.686958	0.240667	0.17735	0.101377	0.0196597	0.116154	0.25074	1.82966	0.138904
YJL159W	HSP150	HSP150_k335Ac	PIR1_k335Ac	-0.427119	-0.0915146	-0.212853	-0.193049	-0.735756	-0.178068	-1.11648	-0.844347	-1.21242	-0.748426	-0.154755	-0.286256	-0.375667	-1.49459	-0.400819	-2.22123	-1.66133	-2.35568	0.464931	0.878926	0.77831	0.712038	0.154245	0.69379	0.0409244	0.115873	0.0314055	0.992447	0.995355	0.963198	0.897127	0.40039	0.861681	0.125587	0.281652	0.12938	1.56403	0.207552
YJL177W	RPL17B	RPL17B_k89Ac	RPL17A_k89Ac	0.841468	1.13115	0.735286	0.911254	0.821533	0.552385	1.43242	0.751984	1.7886	1.98935	2.62327	1.82713	2.07542	1.7246	1.18301	3.10314	1.60677	3.97698	0.0638199	0.0183105	0.0861605	0.054223	0.103623	0.253877	0.00675531	0.127419	0.0010598	0.873442	0.563256	0.733609	0.334672	0.331819	0.531503	0.0412887	0.294605	0.0159294	2.3214	0.0671927
YJL177W	RPL17B	RPL17B_k13Ac	RPL17A_k13Ac	0.303394	-0.367469	-0.0555264	0.119786	0.217002	0.303663	-0.646033	-0.173122	0.130474	0.446461	-0.493119	0.00338828	0.150281	0.197753	0.363187	-1.00244	-0.311906	0.0939825	0.661175	0.628546	0.997338	0.882398	0.845699	0.72116	0.33087	0.75909	0.926276	0.992447	0.968962	0.999023	0.95995	0.921386	0.87646	0.501615	0.862097	0.966292	0.381465	0.927431
YJL177W	RPL17B	RPL17B_k27Ac	RPL17A_k27Ac	0.524996	0.716293	0.437629	0.642958	0.226258	0.126908	0.873737	0.543454	0.891156	1.54609	2.04572	1.40026	1.78776	0.433655	0.249037	2.228	1.38176	2.34277	0.141394	0.0573749	0.180297	0.092534	0.670258	0.806462	0.0403872	0.185806	0.0322207	0.897372	0.658275	0.819682	0.3922	0.840255	0.920711	0.12498	0.368361	0.130747	1.4106	0.261754
YJL177W	RPL17B	RPL17B_k86Ac	RPL17A_k86Ac	-0.096724	-0.0932854	-0.0865732	0.062069	0.516197	0.118256	0.530278	-0.239711	0.199811	-0.193982	-0.222659	-0.0744265	0.135165	1.15495	0.207051	1.15942	-0.765969	0.359134	0.848601	0.826584	0.941582	0.894147	0.264864	0.83855	0.26309	0.454711	0.724133	0.998384	0.98055	0.989395	0.963481	0.535177	0.933714	0.426797	0.639802	0.856745	0.719651	0.685146
YJL177W	RPL17B	RPL17B_k46Ac		0.126591	0.197659	-0.221706	0.110563	-0.0226489	0.0322584	0.218598	-0.240175	0.855966	0.540417	0.745997	-0.594409	0.364504	-0.346438	-0.0236098	0.484615	-1.06949	2.8831	0.593474	0.462311	0.557337	0.718407	0.731781	0.981343	0.631976	0.294602	0.00776765	0.992447	0.942872	0.924498	0.900013	0.871465	0.992291	0.767025	0.498892	0.0589781	2.27898	0.0485087
YJL177W	RPL17B	RPL17B_k80Ac	RPL17A_k80Ac	0.224959	0.633487	0.242179	0.400141	-0.164875	-0.189325	0.00230371	0.166163	0.217611	0.747261	1.9385	0.907385	1.17881	-0.718346	-0.689466	-0.250366	0.337913	0.470614	0.465614	0.0701884	0.377503	0.255499	0.482777	0.500287	0.805452	0.739768	0.644191	0.992447	0.68925	0.884946	0.598142	0.712555	0.736187	0.887578	0.849118	0.805068	1.41787	0.258903
YJL177W	RPL17B	RPL17B_k43Ac	RPL17A_k43Ac	-0.261153	-0.417405	-0.244571	-0.21402	0.0678731	-0.275551	-0.0751875	-0.607319	-0.695177	-0.661188	-1.13361	-0.516354	-0.620469	-0.013537	-0.869877	-0.443685	-1.83128	-2.09533	0.514265	0.267223	0.609938	0.540309	0.989302	0.392267	0.660913	0.0784532	0.0459517	0.992447	0.884419	0.93565	0.801815	0.993587	0.663136	0.785734	0.222234	0.162259	0.971467	0.484922
YJL177W	RPL17B	RPL17B_k105Ac	RPL17A_k105Ac	-0.027701	-0.283237	-0.0296605	-0.121965	-0.57182	-0.437444	-0.0702632	0.241602	-0.223233	-0.0118416	-0.597938	0.0615161	-0.286854	-1.3993	-1.03377	-0.337333	0.406439	-0.619035	0.990697	0.558148	0.951701	0.777861	0.180579	0.316429	0.740197	0.689738	0.544501	0.998458	0.962634	0.989395	0.923034	0.432509	0.587028	0.839346	0.815397	0.736726	0.594411	0.783902
YJL190C	RPS22A	RPS22A_k88Ac		-0.279028	-0.280564	-0.479114	-0.819797	-0.994621	-1.42463	-1.37675	-1.30419	-1.17041	-0.422669	-0.448981	-0.693168	-1.36615	-1.75694	-2.40878	-2.40629	-2.23623	-2.02845	0.678094	0.659393	0.498022	0.190556	0.0978077	0.0282519	0.0283929	0.0397429	0.0592839	0.992447	0.968962	0.914432	0.552826	0.320585	0.167129	0.097489	0.143184	0.190251	1.68153	0.173713
YJL190C	RPS22A	RPS22A_k22Ac		-0.17492	-0.754123	-1.04356	-1.38539	-1.5557	-1.64682	-1.58121	-1.049	-1.12141	-0.218586	-1.06852	-1.41105	-1.99805	-2.3315	-2.41327	-2.38572	-1.57972	-1.6942	0.828666	0.29503	0.169996	0.0561902	0.027683	0.0230964	0.0245579	0.126171	0.102085	0.998384	0.887411	0.811013	0.337907	0.15991	0.148563	0.0871659	0.293659	0.264896	1.48604	0.204728
YJL191W	RPS14B	RPS14B_k71Ac	RPS14A_k71Ac	-0.5303	-0.0231611	-0.248019	0.174786	-0.549719	-0.506545	-0.21483	0.113835	0.288141	-1.242	-0.0375584	-0.46453	0.402415	-1.52174	-1.33306	-0.733283	0.145354	0.553014	0.231917	0.970499	0.64845	0.692639	0.147354	0.200955	0.473864	0.886224	0.587805	0.942458	0.997933	0.938278	0.888623	0.39321	0.473611	0.636863	0.935753	0.768949	1.13081	0.396433
YJL200C	ACO2	ACO2_k230Ac	ACO1_k230Ac	-0.0619881	-0.174997	-0.680342	-0.47635	-0.648513	-0.869116	0.0726921	-0.566603	0.152694	-0.102778	-0.4324	-1.60947	-1.25821	-1.86532	-2.34789	-0.0321624	-1.60594	0.234742	0.919401	0.671151	0.126825	0.226147	0.0803528	0.0318948	0.974735	0.127602	0.817351	0.998384	0.968962	0.791429	0.575859	0.292754	0.180538	0.984089	0.294605	0.911506	1.74738	0.15725
YJR007W	SUI2	SUI2_k237Ac		-0.356639	-0.210886	-0.787191	-1.08981	-1.70827	-1.67984	-0.910801	-1.74925	-1.66907	-0.794182	-0.482335	-1.73183	-2.61245	-4.22995	-4.08166	-2.36533	-4.28361	-4.1111	0.438569	0.63602	0.102298	0.0187199	0.000621428	0.000849389	0.0308089	0.000555174	0.000798208	0.992447	0.968962	0.772744	0.208439	0.0203414	0.0236066	0.10314	0.0113347	0.0131941	5.58077	0.00139907
YJR009C	TDH2	TDH2_k115Ac	TDH1_k115Ac, TDH3_k115Ac	0.948167	0.952765	1.12853	1.03516	0.971526	1.0993	0.953494	1.04965	0.015856	3.72696	3.68912	4.55696	3.93653	3.45178	4.07311	3.33504	3.82245	-0.17693	0.000940236	0.00103666	0.000106538	0.000545641	0.00190269	0.00038173	0.00255536	0.000734251	0.860924	0.549553	0.3054	0.0523104	0.0321492	0.0373687	0.0127793	0.0210282	0.0129826	0.936122	5.67214	0.000227916
YJR009C	TDH2	TDH2_k213Ac	TDH1_k213Ac, TDH3_k213Ac	-0.0574859	0.189351	0.082376	0.424645	0.73376	0.838847	1.23442	0.656725	1.09086	-0.106618	0.596474	0.424701	1.25398	1.99984	2.42066	3.47718	1.82241	3.11303	0.916401	0.559102	0.676641	0.227641	0.0625729	0.0275886	0.00306144	0.0869048	0.0066161	0.998384	0.962634	0.94377	0.575859	0.256027	0.164527	0.023487	0.235314	0.0526785	3.23931	0.0191435
YJR009C	TDH2	TDH2_k258Ac	TDH3_k258Ac	0.286082	0.151124	0.515583	0.374842	0.531821	0.683165	0.731345	0.966528	1.22219	0.863746	0.4452	1.60682	1.02157	1.28599	1.80522	1.8103	2.55528	3.25036	0.395566	0.659832	0.12008	0.316323	0.209695	0.0825452	0.081734	0.0167553	0.00315926	0.971438	0.968962	0.78928	0.655015	0.469424	0.299481	0.200992	0.0901545	0.0312865	1.86838	0.102525
YJR009C	TDH2	TDH2_k63Ac	TDH3_k63Ac	0.43534	0.365249	0.548012	0.532124	0.534274	0.60857	0.414768	0.411399	-0.327763	0.972485	0.792816	1.28792	1.10927	0.980824	1.21099	0.700566	0.758761	-0.828182	0.339703	0.435006	0.209033	0.27739	0.33565	0.236711	0.489749	0.454768	0.415048	0.949447	0.937622	0.820287	0.618031	0.603811	0.513513	0.650497	0.639802	0.624212	0.836614	0.589688
YJR009C	TDH2	TDH2_k261Ac	TDH3_k261Ac	0.419911	0.403113	0.248108	0.485594	0.683262	0.536853	0.408341	0.155557	0.343439	1.16347	1.08125	0.805469	1.251	1.60643	1.31065	0.850483	0.26624	0.740763	0.26149	0.29542	0.432213	0.228702	0.127493	0.208253	0.407451	0.793413	0.469439	0.942458	0.887411	0.904922	0.575859	0.361845	0.482321	0.574851	0.884595	0.672649	0.47577	0.87041
YJR009C	TDH2	TDH2_k143Ac	TDH3_k143Ac	-0.202902	0.127265	0.197761	0.170273	0.0392276	0.442756	0.086721	0.589968	0.513738	-0.486841	0.363972	0.689231	0.431444	-0.0903763	1.0887	0.00429125	1.44334	1.21757	0.630419	0.7188	0.496737	0.669675	0.928676	0.286198	0.996609	0.160777	0.234241	0.992447	0.968962	0.914432	0.873722	0.953268	0.556895	0.997964	0.336163	0.428618	0.803783	0.616561
YJR009C	TDH2	TDH2_k217Ac	TDH1_k217Ac, TDH3_k217Ac	-0.106179	0.0550944	-0.0165938	0.380776	0.525994	0.318269	0.628137	0.28208	0.839439	-0.240743	0.180391	0.118758	1.06299	1.29999	0.801709	1.5575	0.653119	2.23013	0.812774	0.859083	0.906927	0.303375	0.211797	0.434324	0.13867	0.522841	0.0402192	0.998384	0.991472	0.983748	0.639301	0.469846	0.688264	0.282461	0.690142	0.148107	1.22659	0.344589
YJR009C	TDH2	TDH2_k192Ac	TDH1_k192Ac, TDH3_k192Ac	0.24127	-0.0830779	-0.125888	0.118539	0.186375	0.220964	0.317258	-0.210366	0.12867	0.893647	-0.255295	-0.230233	0.367494	0.385281	0.617897	0.787209	-0.897807	0.226352	0.379646	0.800489	0.819699	0.716202	0.703139	0.541977	0.438223	0.377465	0.822685	0.965836	0.975035	0.980765	0.900013	0.857388	0.763954	0.603884	0.57806	0.914577	0.600031	0.785365
YJR009C	TDH2	TDH2_k108Ac	TDH1_k108Ac, TDH3_k108Ac	-0.653371	-0.436677	-0.188565	0.0431605	-0.516951	0.188162	-0.634691	-0.494039	-0.0394949	-1.45999	-0.992135	-0.302042	0.076309	-1.3642	0.345612	-1.66517	-1.26866	-0.234615	0.163413	0.33572	0.766463	0.940108	0.191158	0.734081	0.115096	0.22249	0.817447	0.921776	0.910211	0.958075	0.977261	0.441667	0.879823	0.251944	0.412236	0.911506	1.09291	0.418684
YJR009C	TDH2	TDH2_k71Ac		-0.147472	0.210498	0.314605	0.10221	-0.373638	0.177064	0.0921628	0.406509	-0.0924144	-0.205366	0.358	0.611059	0.150937	-0.732089	0.226813	0.0115359	0.577488	-0.253112	0.839844	0.724966	0.549639	0.881889	0.474573	0.823406	0.990937	0.571549	0.803366	0.998384	0.968962	0.921881	0.95995	0.710818	0.928697	0.995668	0.726395	0.903326	0.332458	0.951078
YJR009C	TDH2	TDH2_k267Ac	TDH3_k267Ac	-0.176474	-0.119595	-0.532672	-0.0542104	0.0729862	0.0827021	0.461488	0.426931	0.143451	-0.39546	-0.286664	-1.21713	-0.165089	0.000568851	0.112671	0.965035	0.955277	0.209044	0.697662	0.778003	0.24099	0.870916	0.999553	0.911676	0.348713	0.353476	0.83702	0.992447	0.970363	0.820287	0.957693	0.999553	0.968902	0.517275	0.555678	0.925528	0.80984	0.614504
YJR009C	TDH2	TDH2_k331Ac	TDH3_k331Ac	0.0464084	-0.153642	-0.271734	-0.270976	-0.309381	-0.0018699	-0.150886	0.152453	0.482356	0.242579	-0.515317	-0.755201	-0.993394	-1.35025	-0.143562	-0.833918	0.346538	1.48552	0.81022	0.610652	0.456864	0.329604	0.188486	0.886945	0.411866	0.731706	0.149339	0.998384	0.96265	0.904922	0.662792	0.439122	0.957073	0.578892	0.844674	0.332291	1.35869	0.256236
YJR009C	TDH2	TDH2_k257Ac	TDH3_k257Ac	0.283897	0.117336	0.0625986	-0.114047	-0.301042	-0.0174785	-0.846879	-0.158575	-0.578275	1.03347	0.422422	0.407106	-0.41934	-1.26188	-0.189851	-3.14625	-0.718874	-2.16117	0.310829	0.676164	0.687237	0.678386	0.218109	0.850889	0.00409151	0.478581	0.0399992	0.942458	0.968962	0.94377	0.878078	0.479514	0.939959	0.0282948	0.658832	0.147666	3.25809	0.0086877
YJR009C	TDH2	TDH2_k225Ac	TDH1_k225Ac, TDH3_k225Ac	-0.479682	-0.657207	-0.530084	-0.458035	-0.584671	-0.128048	-1.13326	0.21458	-0.126416	-0.966523	-1.37215	-0.997478	-0.989285	-1.3891	-0.352454	-2.57435	0.338495	-0.397948	0.347991	0.18872	0.333199	0.33707	0.183601	0.729042	0.0202308	0.739337	0.695863	0.949447	0.844311	0.870015	0.668187	0.436201	0.879716	0.077604	0.849118	0.837424	1.37206	0.277387
YJR009C	TDH2	TDH2_k137Ac	TDH3_k137Ac	-0.0775924	-0.038055	0.0765071	-0.436517	-0.586257	-0.240121	-0.636481	-0.909584	-0.201889	-0.110174	-0.0602316	0.267749	-0.889195	-1.31187	-0.555149	-1.43646	-1.91889	-0.525154	0.913111	0.952428	0.790989	0.38199	0.200945	0.583502	0.162707	0.0659544	0.603892	0.998384	0.99711	0.969131	0.697238	0.453974	0.786985	0.309479	0.199488	0.781023	1.03384	0.440415
YJR016C	ILV3	ILV3_k266Ac		-0.346616	0.0183657	0.242367	0.138134	0.131259	0.230426	-0.0675921	-0.3749	-0.572226	-0.75155	0.0606187	0.69593	0.296478	0.13553	0.44408	-0.353847	-0.994614	-1.4693	0.463101	0.952404	0.496336	0.770632	0.893863	0.66286	0.728017	0.334549	0.160903	0.992447	0.99711	0.914432	0.923034	0.944553	0.840992	0.832584	0.53506	0.348545	0.94545	0.514595
YJR016C	ILV3	ILV3_k334Ac		0.132757	0.00378641	0.223585	0.181734	0.203863	0.0496437	-0.127182	0.0389931	0.000527289	0.427511	0.0319492	0.77663	0.473178	0.36158	0.030016	-0.585571	-0.0424287	-0.169339	0.674635	0.974903	0.448569	0.642399	0.722339	0.976421	0.566232	0.966675	0.867627	0.992447	0.997933	0.904922	0.85945	0.865313	0.991225	0.708632	0.979969	0.937908	0.299096	0.964449
YJR016C	ILV3	ILV3_k569Ac		0.0557741	0.206648	0.150583	0.261594	0.217369	-0.242358	0.250755	0.0189772	-0.366925	0.224991	0.618407	0.601496	0.725034	0.417005	-0.810678	0.477625	-0.102083	-1.2367	0.824799	0.544905	0.555834	0.478774	0.682148	0.4293	0.639298	0.919944	0.233828	0.998384	0.962634	0.924498	0.76049	0.849369	0.688264	0.76998	0.952217	0.428618	0.852409	0.582131
YJR016C	ILV3	ILV3_k254Ac		-0.497727	-1.06978	-1.83483	-3.04935	-3.96913	-4.62084	-4.25073	-4.41531	-4.10424	-1.06513	-2.37895	-3.98028	-6.85364	-9.05426	-10.438	-9.71276	-10.0126	-9.33264	0.302437	0.0299851	0.00105241	3.63e-06	9.7e-08	1.33e-08	3.68e-08	2.4e-08	6.4e-08	0.942458	0.651542	0.120829	0.00133603	4.76e-05	4.91e-06	1.35e-05	1.77e-05	2.48e-05	32.7753	1.03e-08
YJR045C	SSC1	SSC1_k98Ac		1.6812	1.80963	1.35353	1.46456	1.95018	2.24345	2.49795	1.8021	1.78619	3.02971	3.23242	2.51049	2.58672	3.33912	3.92119	4.29138	3.10846	3.06672	0.00788273	0.0051429	0.0230276	0.0197279	0.0041032	0.00119271	0.000546194	0.00668017	0.00729316	0.665151	0.428454	0.542429	0.210574	0.0605402	0.0270287	0.0081267	0.0509839	0.0565412	2.67317	0.0408417
YJR045C	SSC1	SSC1_k98Ac		1.69758	1.69178	1.27868	1.26822	1.94955	1.74147	2.23235	1.70854	1.65512	2.85065	2.81708	2.21558	2.08525	3.11082	2.82228	3.55907	2.74181	2.64075	0.0114581	0.0122853	0.0413779	0.0532151	0.00664702	0.0121533	0.0025727	0.014355	0.0176678	0.665151	0.500539	0.624347	0.334672	0.0777069	0.111192	0.0210533	0.0830495	0.0891253	1.86685	0.131353
YJR045C	SSC1	SSC1_k322Ac		0.450364	0.514644	0.485742	0.684496	1.24834	1.2549	1.20654	1.21145	1.5481	1.07261	1.1857	1.23404	1.5304	2.66802	2.76006	2.54509	2.62602	3.37293	0.299166	0.252841	0.234792	0.145209	0.0167078	0.013824	0.0214699	0.0182082	0.00381943	0.942458	0.884419	0.820287	0.486122	0.122396	0.118388	0.0810901	0.0944389	0.0357137	2.18383	0.0820675
YJR045C	SSC1	SSC1_k444Ac		0.804546	0.812975	0.5513	0.7565	0.835045	1.16893	0.981341	1.76742	0.593419	2.07988	2.06474	1.53275	1.87746	1.91759	2.84306	2.25451	4.30933	1.33703	0.0537635	0.0553381	0.144633	0.0785809	0.0729675	0.0116403	0.0383455	0.000526002	0.199686	0.843081	0.658275	0.797646	0.374111	0.279855	0.10852	0.119346	0.0110884	0.392707	2.39869	0.0601277
YJR045C	SSC1	SSC1_k344Ac	ECM10_k344Ac	0.259978	0.282407	0.423487	0.645365	1.09886	1.13552	1.52202	1.40261	1.30069	1.21592	1.2503	2.07441	2.73663	4.42077	4.72525	6.19064	5.80865	5.33705	0.234857	0.222241	0.0480014	0.0110004	0.000152762	6.82e-05	1.46e-06	3.92e-06	1.35e-05	0.942458	0.846979	0.630576	0.173006	0.00900075	0.00456718	0.000211437	0.000642253	0.000955597	9.61835	2.57e-06
YJR045C	SSC1	SSC1_k337Ac		0.331556	0.186426	0.0931939	0.568963	0.836185	1.08419	1.03956	1.44849	0.97618	0.852638	0.468063	0.364361	1.34664	1.83979	2.5194	2.30011	3.3597	2.20329	0.40629	0.645975	0.720301	0.196635	0.0841962	0.0226166	0.035057	0.00392804	0.0423804	0.971533	0.968962	0.947982	0.557938	0.298935	0.147359	0.112259	0.0354969	0.154139	2.39747	0.0602322
YJR045C	SSC1	SSC1_k344Ac	ECM10_k344Ac	0.194184	0.109424	0.293936	0.392494	0.893473	1.04802	1.27026	1.34488	1.44045	0.948365	0.513646	1.54212	1.67527	3.59622	4.42243	5.19306	5.65477	6.04049	0.35161	0.611804	0.135037	0.105777	0.00131629	0.000152093	1.98e-05	5.87e-06	2.15e-06	0.949447	0.96265	0.795451	0.411083	0.0312354	0.00861664	0.000939054	0.000719949	0.000395787	10.3856	1.25e-06
YJR045C	SSC1	SSC1_k268Ac		-0.264949	-0.0452583	0.319792	0.0565427	0.687921	1.03007	1.12007	1.05192	1.15453	-0.470991	-0.0726968	0.73314	0.089984	1.19378	1.92373	2.0084	1.93584	2.12031	0.643927	0.942937	0.473949	0.929403	0.249754	0.0721416	0.0615719	0.0705364	0.0497568	0.992447	0.99711	0.910162	0.974681	0.518152	0.277652	0.164901	0.209014	0.170196	2.04965	0.0999984
YJR045C	SSC1	SSC1_k83Ac		0.505166	0.649493	0.334483	1.06502	0.692327	0.967682	0.910041	1.17326	0.809482	1.12397	1.40075	0.836414	2.24797	1.32035	1.97962	1.75797	2.38444	1.59312	0.27122	0.173022	0.410486	0.0332118	0.198138	0.058342	0.090432	0.0246276	0.123128	0.942458	0.840405	0.899057	0.281155	0.449702	0.254254	0.215196	0.109596	0.297738	1.00182	0.462915
YJR045C	SSC1	SSC1_k444Ac		1.08201	0.862091	0.808307	0.828866	0.652405	0.930185	0.933446	1.34282	0.357321	2.63637	2.07682	2.06826	1.95459	1.38386	2.12823	2.02532	3.0761	0.705245	0.0178268	0.0540783	0.0549676	0.0681141	0.185171	0.0490049	0.0596363	0.00715074	0.490674	0.687338	0.658275	0.653602	0.355087	0.43711	0.22771	0.161828	0.0531972	0.690978	1.61562	0.191945
YJR045C	SSC1	SSC1_k123Ac	ECM10_k123Ac	-0.375306	0.0532833	0.046746	0.0243211	0.441848	0.751334	0.591375	-0.423216	0.538661	-0.554253	0.0958879	0.164433	0.0222095	0.579408	1.11864	0.794734	-0.749751	0.748407	0.586976	0.924786	0.871425	0.982552	0.570284	0.279608	0.438257	0.464154	0.464942	0.992447	0.99711	0.980765	0.991773	0.778205	0.549151	0.603884	0.647443	0.668808	0.709359	0.693312
YJR045C	SSC1	SSC1_k83Ac		0.256579	0.25818	0.0419835	0.603318	0.152578	0.597696	0.359333	0.870976	0.114808	0.655834	0.625614	0.235169	1.39516	0.187731	1.31469	0.644965	1.92075	0.124388	0.517649	0.53698	0.815906	0.174684	0.852534	0.200007	0.524558	0.0657082	0.901957	0.992447	0.962634	0.980765	0.529444	0.924874	0.472889	0.672475	0.199153	0.957193	0.813458	0.608601
YJR045C	SSC1	SSC1_k337Ac		-0.412235	-0.25842	-0.554289	-0.311332	-0.0823728	0.271763	0.165846	0.247778	0.556786	-1.23939	-0.796487	-1.57723	-1.02175	-0.49303	0.740486	0.256522	0.614635	1.57268	0.226187	0.432907	0.126743	0.31624	0.626098	0.46559	0.799551	0.544097	0.127792	0.942458	0.937622	0.791429	0.655015	0.815749	0.708347	0.885417	0.704966	0.305085	2.00726	0.0795578
YJR048W	CYC1	CYC1_k33Ac		-0.179503	-0.344561	-0.61262	-0.0142114	0.509057	0.226898	0.890609	0.197268	0.0680895	-0.412691	-0.883774	-1.45551	-0.0639941	1.14497	0.493731	2.11384	0.374993	0.0161789	0.685243	0.389746	0.164634	0.949758	0.268855	0.628123	0.0503798	0.71253	0.987289	0.992447	0.91856	0.811013	0.982439	0.541756	0.820873	0.145224	0.832981	0.997242	2.01368	0.10548
YJR048W	CYC1	CYC1_k17Ac		-0.0407054	-0.0806881	0.0350008	0.246704	0.588646	0.0558471	1.30267	0.148866	-0.046583	-0.0361241	-0.142645	0.181995	0.462883	1.00956	0.0334374	2.38269	0.184913	-0.212346	0.971625	0.88833	0.857844	0.649605	0.327546	0.973734	0.0297621	0.855592	0.834486	0.998384	0.995355	0.980765	0.862821	0.596384	0.990237	0.100599	0.921193	0.924484	1.2339	0.340889
YJR048W	CYC1	CYC1_k85Ac		-0.0877713	-0.419921	-0.398479	-0.643293	-0.515881	-0.344476	-0.217318	-1.20335	-0.908329	-0.182941	-1.15062	-0.950597	-1.82443	-1.64345	-1.06997	-0.844408	-3.51149	-2.70888	0.857114	0.266591	0.355776	0.0865855	0.119553	0.300317	0.410738	0.00284632	0.0153627	0.998384	0.884419	0.884946	0.383578	0.358968	0.57407	0.577858	0.0296562	0.0843812	2.34059	0.0653584
YJR048W	CYC1	CYC1_k95Ac		-0.704038	-0.246833	-0.9661	-0.358166	-0.16731	-0.396657	0.268057	-0.64915	-0.177048	-1.4507	-0.508616	-1.93224	-0.783745	-0.510826	-0.926473	0.389232	-1.49695	-0.50848	0.16595	0.617878	0.07101	0.444498	0.616363	0.367797	0.702174	0.153635	0.617971	0.921776	0.962731	0.706742	0.740354	0.808462	0.639432	0.815107	0.326251	0.79361	1.00174	0.476273
YJR064W	CCT5	CCT5_k373Ac		-0.0702191	0.203638	-0.209304	-0.0339587	0.350545	-0.384472	-0.182323	0.186142	0.208163	-0.102413	0.451376	-0.32301	-0.0942143	0.593009	-0.903523	-0.570959	0.281294	0.312193	0.919686	0.657702	0.750819	0.926094	0.561363	0.379488	0.575863	0.782046	0.758876	0.998384	0.968962	0.953297	0.973688	0.772071	0.65074	0.716057	0.876839	0.874627	0.441188	0.892865
YJR123W	RPS5	RPS5_k84Ac		0.831799	0.241292	0.35714	1.02312	1.8575	1.26185	1.70933	1.25114	0.903523	1.8403	0.53674	0.894542	2.18269	3.84576	2.63553	3.49983	2.5788	1.81348	0.0841173	0.598742	0.38413	0.0441109	0.00139955	0.0178576	0.00291766	0.0200486	0.0883255	0.873442	0.96265	0.884946	0.310887	0.0312354	0.133829	0.0227952	0.0997174	0.240932	3.07757	0.0236391
YJR123W	RPS5	RPS5_k203Ac		-0.0780557	0.137096	0.171361	0.424447	0.797119	0.380918	0.681152	0.430524	0.0662331	-0.0783435	0.203397	0.321967	0.581543	1.01682	0.480308	0.836677	0.528024	0.0060483	0.938514	0.841358	0.751595	0.568879	0.324183	0.63743	0.414946	0.604641	0.995248	0.998384	0.988032	0.953297	0.818319	0.593932	0.822904	0.581478	0.752669	0.997242	0.269919	0.974245
YJR123W	RPS5	RPS5_k212Ac		0.404169	0.0217807	-0.0495494	0.113474	0.342432	0.110562	-0.577548	-0.729042	-0.700045	0.76122	0.0528018	0.0150818	0.184408	0.4814	0.128176	-1.18299	-1.39853	-1.36024	0.457464	0.958535	0.988151	0.855982	0.63667	0.899587	0.253885	0.180806	0.192382	0.992447	0.997933	0.998676	0.953619	0.821204	0.961564	0.416451	0.363644	0.384504	1.22947	0.343127
YJR139C	HOM6	HOM6_k263Ac		0.224888	-0.131935	0.0595094	-0.40876	0.0632785	-0.0262211	-0.384581	0.671198	0.37078	0.550632	-0.276587	0.261814	-0.933414	-0.0211352	-0.144784	-1.04654	1.37432	0.68815	0.589399	0.785595	0.796765	0.364311	0.983396	0.886667	0.310674	0.188057	0.501094	0.992447	0.971075	0.971444	0.682735	0.992152	0.957073	0.478405	0.371884	0.695675	1.06178	0.437709
YJR139C	HOM6	HOM6_k269Ac		-0.718187	-0.762247	-0.562952	-0.731126	-0.812289	-0.0325121	-1.11187	-0.0579258	-0.536907	-1.64661	-1.78504	-1.19473	-1.75393	-2.09405	-0.168633	-2.83212	-0.265709	-1.41684	0.118897	0.0929894	0.249391	0.0983382	0.0523269	0.868173	0.0119077	0.793815	0.175472	0.881773	0.759264	0.820287	0.400047	0.230082	0.946572	0.0560384	0.884595	0.365948	1.68919	0.17171
YJR139C	HOM6	HOM6_k290Ac		0.150474	0.410586	0.151753	0.619993	0.342445	-0.151928	0.0299496	0.644792	0.048225	0.406795	0.985391	0.494012	1.43627	0.63516	-0.449116	-0.129959	1.39057	-0.0322656	0.687462	0.333445	0.625414	0.16276	0.530833	0.657041	0.897591	0.176057	0.974505	0.992447	0.909422	0.935978	0.514466	0.74462	0.836455	0.945069	0.357206	0.992015	0.834745	0.591207
YJR139C	HOM6	HOM6_k117Ac		-0.40786	0.00973605	0.19351	-0.379461	-0.311856	-0.279434	-0.484174	0.496053	0.0566664	-0.759727	0.034544	0.495514	-0.767648	-0.757769	-0.626899	-1.12163	0.87018	-0.0103594	0.458332	0.972865	0.626891	0.45374	0.459471	0.53946	0.278372	0.396913	0.991861	0.992447	0.997933	0.935978	0.742327	0.703535	0.76367	0.445214	0.594763	0.997242	0.821514	0.605548
YJR139C	HOM6	HOM6_k128Ac		-1.01031	-0.775726	-0.780046	-1.85182	-1.09115	-1.50489	-1.40852	-1.2295	-0.436313	-1.58043	-1.22832	-1.15493	-2.9783	-1.86171	-2.46911	-2.38913	-2.0536	-0.796944	0.133334	0.236872	0.264869	0.00877938	0.0808867	0.0250323	0.0293826	0.0565228	0.437008	0.887532	0.862365	0.820287	0.150372	0.292754	0.15624	0.100007	0.177902	0.64565	1.57051	0.205525
YJR145C	RPS4A	RPS4A_k245Ac		0.400972	0.287144	0.388194	0.501632	0.255872	0.405886	0.780176	0.554315	0.494265	1.03526	0.721475	1.09146	1.20219	0.44791	0.898048	1.7002	1.22293	1.05758	0.310009	0.477007	0.285007	0.240044	0.6579	0.377339	0.100936	0.232242	0.299902	0.942458	0.955511	0.83012	0.588328	0.835781	0.648565	0.228035	0.423899	0.507766	0.432832	0.904964
YJR145C	RPS4A	RPS4A_k106Ac		0.864106	0.488064	0.458283	1.06256	0.721736	0.380929	0.570476	0.276515	0.398172	2.51918	1.40933	1.46737	2.99109	1.8445	0.972505	1.37945	0.631361	0.95568	0.0181934	0.170497	0.154179	0.00598479	0.0764455	0.339693	0.179418	0.533275	0.34797	0.687338	0.840405	0.801896	0.127762	0.285074	0.611477	0.332014	0.698234	0.562017	1.53663	0.187051
YJR145C	RPS4A	RPS4A_k75Ac		0.571304	0.553215	0.721346	0.30408	0.785928	0.306673	0.964059	0.101536	-0.383425	0.93789	0.886475	1.23147	0.464412	1.1269	0.423338	1.38883	0.0745188	-0.703712	0.362074	0.388332	0.235726	0.648532	0.276202	0.677615	0.183683	0.94151	0.491604	0.955471	0.91856	0.820287	0.862798	0.54831	0.848134	0.336944	0.964976	0.691607	0.861636	0.575223
YJR145C	RPS4A	RPS4A_k133Ac		0.533381	0.370274	0.237864	0.084625	0.313762	0.0782022	-0.0407074	-0.278097	-0.853656	2.01151	1.36871	1.07109	0.269532	0.872469	0.142788	-0.455558	-1.20363	-3.31463	0.0546629	0.182711	0.293896	0.789632	0.390878	0.88755	0.652461	0.239493	0.00268978	0.847563	0.840405	0.837832	0.926393	0.644031	0.957073	0.780178	0.430737	0.0279018	4.55688	0.00110295
YJR145C	RPS4A	RPS4A_k198Ac		0.384447	-0.192513	0.14812	-0.317481	-0.033771	-0.1897	-0.209444	-0.013057	-0.196319	1.16093	-0.527281	0.588376	-0.935311	-0.304112	-0.652157	-0.840875	-0.192493	-0.737172	0.256139	0.602435	0.561318	0.358169	0.763445	0.519981	0.408027	0.84884	0.467569	0.942458	0.96265	0.924498	0.678142	0.87896	0.75251	0.574851	0.918693	0.670622	0.901492	0.537989
YJR145C	RPS4A	RPS4A_k122Ac		-0.245885	-0.186604	-0.191006	-0.327698	-0.00353355	-0.342307	-0.550917	-0.47321	-0.583537	-0.586893	-0.469241	-0.349053	-0.886672	-0.200228	-1.00003	-1.66917	-1.38454	-1.69388	0.562299	0.642779	0.729839	0.383322	0.842848	0.326442	0.106992	0.177873	0.102146	0.992447	0.968962	0.948855	0.698804	0.920323	0.600286	0.238425	0.359899	0.264896	0.732406	0.675984
YJR145C	RPS4A	RPS4A_k53Ac		0.180282	0.698708	0.558918	0.233391	-0.706393	-0.439314	0.532868	-0.0686597	0.797862	0.333453	1.16323	1.01572	0.367517	-1.28284	-0.787127	0.737182	-0.202573	1.21169	0.743069	0.261585	0.324692	0.717991	0.217597	0.442572	0.471554	0.841991	0.24301	0.998384	0.884419	0.86234	0.900013	0.479104	0.691848	0.634637	0.915778	0.439208	1.39901	0.266367
YJR145C	RPS4A	RPS4A_k211Ac		0.674837	-0.231779	-0.197677	-0.384418	-0.138232	-0.576232	-0.829134	-0.883344	-0.457994	1.01856	-0.327275	-0.204095	-0.576565	-0.308301	-0.898609	-1.33589	-1.37017	-0.759688	0.323385	0.747651	0.840821	0.572158	0.761782	0.382023	0.200049	0.189325	0.458354	0.942458	0.968962	0.980765	0.821432	0.87896	0.651803	0.353748	0.372912	0.662567	0.976131	0.493453
YJR145C	RPS4A	RPS4A_k179Ac		-0.939447	-0.992819	-0.61326	-1.07813	-1.68073	-1.11595	-2.13434	-0.836948	-1.77125	-2.01955	-2.16888	-1.22261	-2.3963	-3.86096	-2.54251	-4.88697	-1.96257	-4.03639	0.0602902	0.0453075	0.238967	0.0289654	0.00135513	0.0215821	0.00015886	0.0671055	0.000934646	0.873442	0.651542	0.820287	0.255486	0.0312354	0.145162	0.00425456	0.201727	0.0144919	4.09622	0.0067193
YJR145C	RPS4A	RPS4A_k62Ac		-0.903347	-0.904721	-1.13766	-2.04233	-1.19632	-2.35326	-1.49172	-2.80257	-2.00683	-1.95497	-1.99007	-2.39553	-4.55406	-2.81582	-5.30735	-3.49868	-6.33894	-4.59011	0.068066	0.0637335	0.02901	0.000315562	0.0123174	6.79e-05	0.00292484	9.28e-06	0.000292811	0.873442	0.658275	0.546687	0.0240382	0.106004	0.00456718	0.0227952	0.000976575	0.00756686	7.10863	0.000358025
YJR148W	BAT2	BAT2_k201Ac		-0.501791	-0.435705	-1.42359	-0.799228	-0.0239783	-0.378029	-0.579132	0.013379	-0.132552	-0.887405	-0.791851	-2.52705	-1.49781	-0.179024	-0.771278	-1.22923	-0.0758667	-0.359882	0.387846	0.439889	0.0222691	0.153413	0.860139	0.451646	0.236543	0.940454	0.723584	0.966732	0.937622	0.542429	0.502171	0.928343	0.700289	0.397295	0.964976	0.856745	1.19909	0.358839
YKL006W	RPL14A	RPL14A_k50Ac	RPL14B_k50Ac	-0.588908	-0.68868	-0.618154	-0.234891	0.236267	0.448131	0.418955	0.0902352	0.527535	-1.83933	-2.21008	-1.81822	-0.795458	0.530716	1.32878	1.08357	0.116394	1.51133	0.077225	0.0360351	0.0804825	0.433495	0.600085	0.195378	0.288427	0.908228	0.142673	0.873442	0.651542	0.724446	0.735643	0.798493	0.46609	0.455241	0.946124	0.322821	3.84169	0.00332855
YKL006W	RPL14A	RPL14A_k93Ac		-1.51425	-0.4417	-0.653211	-0.966525	-0.625942	-1.13348	-1.65487	-1.19647	-1.09924	-2.94448	-0.856313	-1.17466	-1.92753	-1.37891	-2.31344	-3.43391	-2.46856	-2.29157	0.0094229	0.404313	0.257108	0.0716344	0.186666	0.0341465	0.00335599	0.0250599	0.0356521	0.665151	0.919064	0.820287	0.361202	0.437836	0.184241	0.0246555	0.110519	0.139669	2.12991	0.0888248
YKL007W	CAP1	CAP1_k5Ac		-0.0485779	0.202049	0.197608	0.343459	0.320523	0.492343	0.691308	0.619308	1.18295	-0.0870646	0.693848	0.845151	1.102	0.819204	1.49975	2.00431	1.86792	3.70662	0.931687	0.497607	0.410335	0.286567	0.424558	0.152914	0.0620492	0.0799701	0.00188046	0.998384	0.955511	0.899057	0.62074	0.677573	0.412533	0.165577	0.224506	0.0214722	2.46197	0.0549383
YKL009W	MRT4	MRT4_k174Ac		0.484893	0.561251	0.653492	0.671264	0.666877	0.822419	-0.158436	0.424523	-0.0532007	1.39431	1.56453	1.95615	1.81758	1.63344	2.15457	-0.669651	1.01767	-0.316522	0.182052	0.137016	0.0679157	0.0876696	0.121658	0.0465789	0.512513	0.323792	0.755648	0.933092	0.837666	0.69553	0.384337	0.360811	0.220613	0.665382	0.526724	0.874368	2.06265	0.0980929
YKL009W	MRT4	MRT4_k8Ac		0.0626388	-0.541691	-0.880546	-1.13413	-1.76754	-1.5379	-1.60803	-1.61824	-1.23871	0.150644	-0.947493	-1.45977	-2.03078	-3.26597	-2.79809	-3.00482	-2.96836	-2.30822	0.88141	0.352045	0.156242	0.0525398	0.00303845	0.00951397	0.00578813	0.00632407	0.0291328	0.998384	0.91856	0.801896	0.334672	0.0506538	0.0990528	0.0372311	0.0497823	0.123985	3.13799	0.0106528
YKL035W	UGP1	UGP1_k33Ac		0.152302	0.169234	0.683358	0.818921	1.30765	1.08354	1.5117	1.69943	1.83669	0.354118	0.359155	1.50404	1.64076	2.50529	2.11961	2.89418	3.33744	3.6006	0.727817	0.724117	0.151816	0.120116	0.0232708	0.0498238	0.0104659	0.00411781	0.00235547	0.998384	0.968962	0.797646	0.432004	0.149384	0.229649	0.0517324	0.0358907	0.0257007	3.31385	0.0173956
YKL035W	UGP1	UGP1_k308Ac		0.132626	0.497799	0.386258	0.699614	0.887377	1.00888	1.34811	1.26957	1.30097	0.449047	1.46596	1.28811	1.99901	2.36195	2.81283	3.66199	3.52343	3.59258	0.659347	0.161799	0.215804	0.0626709	0.0310168	0.0123939	0.00206745	0.00277505	0.00239594	0.992447	0.840405	0.820287	0.34858	0.174381	0.112692	0.0182356	0.0294076	0.0259502	3.43892	0.0148445
YKL035W	UGP1	UGP1_k388Ac		-1.15248	-0.522257	-0.33665	-0.315075	-0.203893	-0.065215	-0.0724687	-0.27274	0.12132	-3.50662	-1.59615	-0.864539	-1.00911	-0.858348	-0.322592	-0.488957	-1.0149	0.18428	0.00165501	0.122449	0.395139	0.322152	0.398485	0.749564	0.62894	0.319434	0.855213	0.598432	0.835334	0.892171	0.659987	0.650635	0.889777	0.765644	0.523892	0.934548	2.17166	0.0589506
YKL056C	TMA19	TMA19_k118Ac		1.23961	1.14496	1.34716	1.80054	2.42778	2.18072	2.34481	2.05494	2.03905	2.17791	1.98962	2.42523	3.0901	4.06465	3.69693	3.9001	3.45289	3.41243	0.0445222	0.0637884	0.0273371	0.00694335	0.000880458	0.00191955	0.00124721	0.00322343	0.00351249	0.815525	0.658275	0.546687	0.13821	0.0249407	0.0370411	0.0129605	0.0318859	0.0338163	3.00429	0.0260477
YKL056C	TMA19	TMA19_k81Ac		0.187064	0.827744	1.19996	1.57848	1.68885	1.78318	1.94628	1.90298	1.93397	0.468898	1.87178	2.81809	3.51332	3.62035	3.90785	4.16936	4.14125	4.19377	0.645391	0.079405	0.0122596	0.00283526	0.00225866	0.00122689	0.000705948	0.000749032	0.000670574	0.992447	0.719376	0.498976	0.0860145	0.0414058	0.027382	0.00962118	0.0129826	0.012253	4.91381	0.00273574
YKL056C	TMA19	TMA19_k88Ac		0.551249	0.625258	0.829098	1.18334	1.38179	1.39191	1.29225	1.61258	1.68362	1.45254	1.60339	2.24682	2.97139	3.31547	3.42724	3.05739	3.94658	4.1074	0.165445	0.128164	0.0389275	0.00890737	0.00431397	0.0034038	0.00743758	0.00113024	0.000804475	0.921776	0.835334	0.620536	0.150811	0.0622988	0.0557089	0.0431624	0.0170794	0.0131941	3.29375	0.0178489
YKL056C	TMA19	TMA19_k97Ac		0.0920801	0.370809	0.444276	0.419163	0.927901	0.902319	0.73303	0.824206	0.626002	0.280524	0.928993	1.23244	1.00354	2.09826	2.11893	1.58977	1.88894	1.38409	0.782626	0.366529	0.235373	0.330353	0.0519066	0.0498897	0.131211	0.0769365	0.185105	0.998384	0.91856	0.820287	0.662792	0.229949	0.229649	0.272985	0.220205	0.376081	1.04059	0.451037
YKL056C	TMA19	TMA19_k108Ac		0.722983	0.367527	0.596925	0.603681	0.340904	0.776533	-0.0479535	0.657671	0.523096	1.23746	0.623231	1.08751	0.985526	0.445249	1.22508	-0.220984	1.00178	0.765781	0.233552	0.541808	0.292728	0.338857	0.662032	0.23806	0.827866	0.33118	0.45482	0.942458	0.962634	0.837579	0.668187	0.836114	0.515036	0.903293	0.534498	0.658751	0.510754	0.846208
YKL056C	TMA19	TMA19_k111Ac		0.318447	0.494101	0.668538	0.642807	0.8357	0.684355	0.753284	0.534614	0.387849	0.585341	0.862306	1.24825	1.08692	1.31079	1.10919	1.14795	0.825091	0.559966	0.563326	0.396343	0.222978	0.286971	0.201302	0.277427	0.261363	0.416769	0.580259	0.992447	0.91856	0.820287	0.62074	0.454086	0.546003	0.425322	0.611456	0.764716	0.323309	0.959638
YKL056C	TMA19	TMA19_k92Ac		0.343415	-0.340507	-0.114563	0.0311672	0.523983	0.488531	0.462392	-0.00565109	0.40816	0.654946	-0.595926	-0.101316	0.0376022	0.80819	0.805597	0.675727	-0.107517	0.620152	0.518212	0.556338	0.920071	0.97029	0.426259	0.427726	0.505135	0.915198	0.540515	0.992447	0.962634	0.985292	0.991773	0.679077	0.687818	0.661232	0.950456	0.734482	0.4818	0.873582
YKL056C	TMA19	TMA19_k80Ac		-0.104582	0.0159477	0.22097	0.0256205	-0.0934446	0.226132	-0.395209	-0.00868283	-0.235744	-0.196672	0.0567188	0.666356	0.036897	-0.397014	0.447563	-1.14736	-0.150626	-0.711025	0.845602	0.9552	0.511009	0.970847	0.694573	0.658147	0.261604	0.881424	0.483351	0.998384	0.997933	0.914432	0.991773	0.855547	0.836455	0.425322	0.934271	0.683935	0.554499	0.820994
YKL060C	FBA1	FBA1_k345Ac		0.56211	0.410828	0.611286	1.0399	1.55984	1.20908	1.42071	1.19399	1.17153	1.88361	1.34939	2.15736	3.31921	4.79342	3.7724	4.30511	3.67342	3.57668	0.0707628	0.188757	0.0403237	0.002659	5.69e-05	0.000835979	0.000207344	0.00107948	0.00138385	0.873442	0.844311	0.624347	0.0851458	0.0039937	0.0236066	0.00477322	0.0167376	0.0192303	4.43297	0.00132827
YKL060C	FBA1	FBA1_k340Ac		0.599641	0.589373	0.575985	0.809556	0.905927	0.747988	1.27576	1.1035	0.562776	2.00274	1.92314	2.04169	2.57435	2.68313	2.28401	3.83433	3.37862	1.61295	0.0556539	0.0653946	0.0513707	0.0160393	0.0124692	0.030714	0.000711954	0.00228968	0.118737	0.85394	0.667416	0.630576	0.195255	0.106168	0.178117	0.00962118	0.0260946	0.289881	2.16774	0.0593726
YKL060C	FBA1	FBA1_k27Ac		0.385306	0.640394	0.606041	0.667721	0.692375	0.628031	0.664981	0.549683	0.646811	1.1076	1.76159	1.80466	1.78702	1.68392	1.60146	1.57587	1.3461	1.58955	0.284207	0.0969962	0.0897495	0.0926582	0.111364	0.128592	0.134382	0.196807	0.13126	0.942458	0.763709	0.735323	0.3922	0.341039	0.380353	0.276458	0.381442	0.307927	0.594242	0.784033
YKL060C	FBA1	FBA1_k30Ac		0.137231	0.995618	0.733413	0.76927	0.190798	0.56128	0.509882	0.645229	0.877779	0.344787	2.16937	1.71102	1.64116	0.255187	1.12968	0.918311	1.27741	1.76387	0.73469	0.0452646	0.106154	0.120033	0.80179	0.275061	0.371926	0.21946	0.0966005	0.998384	0.651542	0.777457	0.432004	0.895127	0.545084	0.540817	0.408394	0.255028	1.06788	0.43393
YKL060C	FBA1	FBA1_k8Ac	CIC1_k8Ac	0.0853529	0.248929	0.202425	0.222362	0.421071	0.416539	0.824057	0.318045	0.326167	0.390836	0.932515	0.945944	0.77074	1.26516	1.37222	2.68403	0.957732	0.959816	0.699079	0.359585	0.35282	0.447756	0.216949	0.181631	0.012443	0.346953	0.345922	0.992447	0.91856	0.884946	0.741643	0.478392	0.449578	0.057331	0.548349	0.560073	0.993681	0.468753
YKL060C	FBA1	FBA1_k348Ac		0.320065	0.274668	-0.109738	0.121714	0.320232	0.230159	-0.299412	-0.793249	-0.476842	0.572939	0.472772	-0.0865995	0.186689	0.414196	0.32035	-0.643618	-1.4187	-0.901752	0.574553	0.642682	0.932051	0.854222	0.684163	0.752798	0.52883	0.174939	0.3804	0.992447	0.968962	0.988362	0.953619	0.84945	0.891207	0.677362	0.355427	0.59673	0.886882	0.556547
YKL060C	FBA1	FBA1_k326Ac		-0.158642	0.0390168	0.155753	0.154326	0.173555	0.169836	-0.0231021	0.195034	0.455867	-0.506885	0.173975	0.794357	0.535709	0.374565	0.487112	-0.402215	0.52272	1.464	0.616475	0.863223	0.434124	0.596678	0.710998	0.63023	0.690789	0.605561	0.15509	0.992447	0.993548	0.904922	0.837054	0.860559	0.820873	0.804373	0.752736	0.340968	0.661202	0.735453
YKL060C	FBA1	FBA1_k55Ac		-0.000794901	0.166367	0.0137968	0.32844	0.182055	-0.15436	0.0839163	-0.0843358	0.165944	0.0408128	0.331361	0.136595	0.605526	0.207934	-0.367427	-0.00230653	-0.263911	0.197906	0.967755	0.743008	0.892395	0.550039	0.836889	0.716252	0.998177	0.793913	0.844646	0.998384	0.968962	0.980765	0.804576	0.917898	0.8741	0.998395	0.884595	0.927786	0.156724	0.996751
YKL060C	FBA1	FBA1_k73Ac		-0.0263616	-0.0438224	0.267937	-0.393145	-0.507541	-0.208876	-0.799825	-0.422282	-0.126288	-0.00634992	-0.0555849	0.502903	-0.622302	-0.895385	-0.382093	-1.36544	-0.735463	-0.290404	0.995011	0.956352	0.6218	0.542403	0.383693	0.707358	0.190775	0.472572	0.775192	0.998458	0.997933	0.93565	0.801815	0.642789	0.869732	0.345888	0.652389	0.885294	0.57741	0.79695
YKL060C	FBA1	FBA1_k114Ac		-0.517037	-0.144288	-0.619061	-0.232577	-0.0456506	-0.233001	-0.809009	-0.587976	-0.334315	-1.40666	-0.388035	-1.59507	-0.690127	-0.336647	-0.772605	-2.54198	-1.82617	-1.12649	0.171279	0.701125	0.12269	0.496182	0.739065	0.44667	0.0172723	0.0792416	0.270172	0.927549	0.968962	0.789449	0.766118	0.872452	0.696238	0.0695141	0.22318	0.472583	1.22473	0.322493
YKL060C	FBA1	FBA1_k323Ac		0.159941	-0.363709	-0.176768	-0.16364	-0.422518	-0.340532	-0.325734	-0.196023	-0.146768	0.54201	-1.05884	-0.353342	-0.517098	-1.47347	-1.1284	-1.22232	-0.744942	-0.620863	0.592392	0.299336	0.72666	0.609426	0.152537	0.269377	0.232469	0.462937	0.540054	0.992447	0.887411	0.947982	0.842576	0.397932	0.542896	0.392691	0.646357	0.734482	0.746668	0.664046
YKL081W	TEF4	TEF4_k90Ac		0.442479	0.758773	0.360854	0.645569	0.0102305	0.198962	-0.187447	0.451661	-0.112904	1.2344	2.03617	1.11255	1.68774	-0.166103	0.425527	-0.724018	1.05527	-0.464381	0.234659	0.0584239	0.282137	0.110616	0.870131	0.676051	0.479381	0.306787	0.648555	0.942458	0.658275	0.827864	0.415009	0.930119	0.848134	0.640188	0.508894	0.807418	1.7728	0.15133
YKL081W	TEF4	TEF4_k218Ac		-0.372282	-0.376402	-0.328928	-0.563415	-1.30662	-0.679128	-1.52522	-0.579665	-1.13378	-0.576573	-0.607159	-0.446272	-0.944806	-2.2721	-1.1825	-2.65254	-1.04438	-1.96955	0.572153	0.552161	0.661308	0.358637	0.0370441	0.254074	0.0172465	0.311643	0.0662349	0.992447	0.962634	0.942481	0.678142	0.193496	0.531503	0.0695141	0.514629	0.204109	1.48447	0.234124
YKL081W	TEF4	TEF4_k206Ac		-0.448922	-0.0669453	-0.371356	-0.297289	-0.465695	-0.784794	-0.856122	-0.354289	-0.580126	-1.06211	-0.147235	-0.780035	-0.765358	-1.34037	-2.05005	-2.34303	-1.01728	-1.59824	0.303762	0.884763	0.446618	0.455065	0.19862	0.056905	0.0322039	0.323973	0.129309	0.942458	0.995355	0.904922	0.742327	0.450104	0.250212	0.106599	0.526724	0.306342	1.13179	0.395867
YKL081W	TEF4	TEF4_k123Ac		-0.873727	-0.365054	-0.429279	-1.02153	-1.58607	-1.42459	-3.48167	-1.32522	-1.96019	-1.59131	-0.667668	-0.693879	-1.92813	-3.10017	-2.73482	-6.66591	-2.57831	-3.77909	0.130862	0.513745	0.497588	0.0715544	0.00679776	0.0145633	5.09e-06	0.0200687	0.00161224	0.887532	0.962634	0.914432	0.361202	0.0781491	0.121675	0.000374817	0.0997174	0.0204726	7.39459	0.000283802
YKL081W	TEF4	TEF4_k269Ac	CAM1_k269Ac	0.0281718	-0.496328	0.0160434	-0.787432	-1.84103	-2.23867	-1.23122	-1.97783	-1.62376	0.108261	-1.049	0.158986	-1.71267	-4.10942	-4.89024	-2.82654	-4.36368	-3.61961	0.914614	0.303758	0.874899	0.0985859	0.000347049	4.41e-05	0.00889189	0.000177639	0.00123963	0.998384	0.887411	0.980765	0.400047	0.0146058	0.00360477	0.0476282	0.00594688	0.0175574	7.83524	1.63e-05
YKL085W	MDH1	MDH1_k326Ac		0.48172	0.652101	0.643811	1.14171	1.40377	1.13804	1.70878	1.57927	1.75423	1.45221	1.90154	2.0223	3.26058	3.83537	3.16765	4.67863	4.39406	4.87647	0.165537	0.075169	0.0599773	0.00484556	0.00143073	0.00589671	0.000243779	0.000440481	0.00016231	0.921776	0.705248	0.684857	0.119414	0.0314547	0.0755291	0.00532979	0.0102333	0.00543368	5.0261	0.00243468
YKL104C	GFA1	GFA1_k560Ac		-0.870857	-0.640051	-1.68767	-0.82582	-0.208199	-0.183368	-0.662048	-1.3835	-0.937072	-1.03028	-0.767605	-1.97855	-1.01496	-0.341111	-0.269681	-0.90713	-1.74569	-1.21286	0.318016	0.453765	0.0651269	0.325044	0.737404	0.790811	0.377634	0.099798	0.242574	0.942458	0.940804	0.690637	0.662227	0.872452	0.911437	0.545348	0.25363	0.439208	0.785912	0.633022
YKL152C	GPM1	GPM1_k133Ac		0.0737903	0.751782	0.521993	1.10996	0.822156	1.44696	2.12912	1.52016	1.19179	0.194278	1.5366	1.1733	2.22482	1.51599	2.84873	4.13492	2.96523	2.28567	0.848373	0.143691	0.257638	0.0406383	0.14879	0.0115039	0.000759099	0.00902283	0.0360689	0.998384	0.837666	0.820287	0.30298	0.395609	0.107932	0.0101647	0.059939	0.14007	3.24657	0.0189649
YKL152C	GPM1	GPM1_k109Ac		0.48895	1.10838	0.804692	1.31095	1.17795	1.38142	1.39646	1.41244	1.29171	1.58452	3.45972	2.67402	4.03192	3.42568	4.16176	4.06463	4.2095	3.81188	0.125073	0.00186469	0.0127371	0.000425232	0.00203282	0.000302465	0.00039031	0.00026676	0.000754683	0.885736	0.406199	0.498976	0.029827	0.0393993	0.0111383	0.00653326	0.00733343	0.0129261	3.77106	0.00372793
YKL152C	GPM1	GPM1_k44Ac		0.330461	0.560807	0.554086	0.663503	0.741433	0.973923	0.611188	0.604659	0.356907	1.00436	1.61915	1.74296	1.86041	1.90409	2.66295	1.498	1.56697	0.839987	0.32439	0.117392	0.0930675	0.074088	0.0679356	0.0130697	0.146086	0.12912	0.408516	0.942458	0.818057	0.741019	0.363207	0.264733	0.115279	0.287681	0.296158	0.619078	1.03235	0.441451
YKL152C	GPM1	GPM1_k103Ac		0.180632	0.41364	0.341497	0.607271	0.635452	0.95331	0.594967	1.44647	0.768723	0.553367	1.14951	1.08966	1.62863	1.53478	2.49451	1.39063	3.79704	1.92785	0.587568	0.267035	0.291808	0.122679	0.144136	0.0237831	0.183147	0.00155195	0.0715917	0.992447	0.884419	0.837579	0.434391	0.388851	0.151656	0.336379	0.0205072	0.212182	2.19634	0.0805788
YKL152C	GPM1	GPM1_k57Ac		0.226785	0.522844	0.283066	0.649157	0.95416	0.817073	1.23275	0.886999	0.742453	0.815174	1.73699	1.11643	2.09163	2.88514	2.54771	3.7566	2.72549	2.22763	0.422322	0.0941338	0.274373	0.0463076	0.00772967	0.0170479	0.000870876	0.0112922	0.0347022	0.979459	0.759264	0.820287	0.31346	0.083108	0.133572	0.0106409	0.069843	0.137409	2.44631	0.03586
YKL152C	GPM1	GPM1_k47Ac		0.567195	0.82993	0.685925	1.00704	0.972798	0.762248	1.89174	1.59114	1.14815	1.2174	1.7302	1.53646	2.05888	1.85889	1.49426	3.73128	3.17395	2.24343	0.234302	0.095359	0.136415	0.0495757	0.074311	0.147056	0.0009298	0.00382042	0.0335393	0.942458	0.759264	0.795451	0.323425	0.280667	0.40517	0.0108698	0.0353929	0.134982	2.11617	0.0652195
YKL152C	GPM1	GPM1_k71Ac		0.240907	0.330837	-0.0910551	0.371923	-0.00621224	0.74086	0.114232	0.375697	0.0561284	0.571659	0.73563	-0.0718118	0.785843	-0.171564	1.5252	0.0632215	0.698018	-0.0125912	0.575399	0.472473	0.943631	0.443302	0.865905	0.146493	0.950364	0.495064	0.990108	0.992447	0.95336	0.989395	0.740354	0.928972	0.40517	0.972144	0.667918	0.997242	0.586066	0.790326
YKL152C	GPM1	GPM1_k175Ac		-0.0626623	0.511025	0.546261	0.44036	0.046336	0.421846	0.539984	0.850678	0.860146	-0.108943	1.39851	1.6288	1.15959	-0.0712389	1.03262	1.22608	2.14646	2.15164	0.914586	0.180812	0.122643	0.263024	0.94408	0.316951	0.237692	0.0473136	0.0468432	0.998384	0.840405	0.789449	0.604421	0.964375	0.587128	0.398317	0.159249	0.164481	1.47068	0.239057
YKL152C	GPM1	GPM1_k46Ac		0.554455	0.761488	0.0176266	0.398901	0.28582	0.405672	0.479853	0.178155	0.0655751	1.05064	1.40149	0.137773	0.708186	0.388147	0.668441	0.719112	0.2255	0.00665074	0.303019	0.172803	0.891473	0.485083	0.701043	0.509699	0.478437	0.82334	0.994744	0.942458	0.840405	0.980765	0.761864	0.85674	0.741151	0.639576	0.902366	0.997242	0.430825	0.906168
YKL152C	GPM1	GPM1_k139Ac		-0.186916	0.104256	-0.273673	0.155475	-0.0490062	0.35253	0.652193	1.53436	0.984235	-0.302365	0.205752	-0.396021	0.266802	-0.223594	0.57614	1.04124	2.71752	1.69354	0.766221	0.839548	0.697256	0.792988	0.825868	0.572438	0.313056	0.0150917	0.10949	0.998384	0.987995	0.94377	0.926393	0.909973	0.778632	0.480469	0.0855	0.275219	1.99297	0.10878
YKL152C	GPM1	GPM1_k169Ac		-0.144249	-0.65817	-0.541028	-0.167341	0.066091	0.234794	0.0498996	-0.261573	0.324366	-0.302315	-1.61159	-1.19692	-0.439873	-0.0165363	0.48576	-0.0872957	-0.782906	0.650316	0.766258	0.12636	0.248558	0.665841	0.987009	0.633642	0.931506	0.444977	0.524604	0.998384	0.835334	0.820287	0.872583	0.993587	0.82222	0.962883	0.635127	0.720169	1.00101	0.476755
YKL152C	GPM1	GPM1_k17Ac		0.0709214	0.153159	0.728272	-0.0767544	-0.114084	0.223124	-0.659729	-0.0478903	0.0513202	0.124744	0.215509	1.05275	-0.11639	-0.250175	0.246848	-0.997306	-0.136927	-0.0141984	0.901678	0.83104	0.302067	0.908231	0.804403	0.80695	0.327738	0.892135	0.988779	0.998384	0.98323	0.843067	0.969867	0.895127	0.920711	0.498203	0.937055	0.997242	0.515416	0.850041
YKL152C	GPM1	GPM1_k98Ac		-0.473207	-0.137746	-0.409756	-0.275915	-0.572052	-0.148716	-1.11898	-1.03068	-0.902982	-1.23244	-0.355137	-0.961322	-0.781854	-1.76222	-0.512356	-3.29071	-2.96537	-2.637	0.228732	0.72533	0.345179	0.441309	0.0896962	0.612694	0.00285606	0.00637018	0.0138814	0.942458	0.968962	0.883813	0.740354	0.30942	0.809416	0.0224972	0.0497823	0.0789469	2.68977	0.0232262
YKL156W	RPS27A	RPS27A_k36Ac		0.26232	0.467425	0.668903	0.74633	0.398769	0.947915	1.12008	1.58573	0.790725	0.539191	0.900445	1.37732	1.39486	0.617708	1.72265	1.96101	2.90159	1.38092	0.597088	0.381075	0.187147	0.181891	0.545354	0.103984	0.0673021	0.0103054	0.186058	0.992447	0.91856	0.820281	0.539085	0.754987	0.338924	0.175773	0.0659991	0.376691	1.35378	0.285108
YKL156W	RPS27A	RPS27A_k22Ac		0.282619	0.154888	-0.0241577	-0.0895242	-0.185964	-0.398361	-0.105628	-0.270046	-0.310772	1.12207	0.598771	0.12455	-0.366942	-0.952263	-1.60885	-0.702089	-1.19405	-1.37173	0.272011	0.554468	0.901831	0.716609	0.349667	0.119635	0.488814	0.243157	0.181782	0.942458	0.962634	0.982542	0.900013	0.614831	0.371777	0.650428	0.435108	0.373452	1.59345	0.168907
YKL164C	PIR1	PIR1_k263Ac	HSP150_k263Ac	-0.716119	-0.474955	-0.411193	-0.361969	-0.646801	0.0226216	-0.510054	-0.492464	-0.904605	-1.13104	-0.761487	-0.575724	-0.606609	-1.17292	-0.0263076	-0.970175	-0.891375	-1.57549	0.274503	0.457309	0.572713	0.552517	0.257785	0.979333	0.346222	0.385776	0.134469	0.942458	0.940804	0.925223	0.806849	0.526653	0.992131	0.516603	0.582818	0.312101	0.490398	0.860456
YKL172W	EBP2	EBP2_k202Ac		0.0167268	0.596272	0.422316	0.792804	1.34271	1.12584	1.8831	0.37015	0.876048	0.0744147	1.1534	0.917106	1.49435	2.42483	2.07566	3.43303	0.602934	1.55448	0.941592	0.265479	0.372539	0.154308	0.0273594	0.0541978	0.0033622	0.5549	0.139387	0.998384	0.884419	0.884946	0.503324	0.15991	0.243394	0.0246555	0.712665	0.319809	2.29155	0.070155
YKL180W	RPL17A	RPL17A_k89Ac	RPL17B_k89Ac	0.361158	0.70459	0.237563	0.60857	0.840452	0.549613	1.44764	0.630166	1.55112	1.29067	2.39814	0.994957	2.0144	2.58429	1.7197	4.58666	1.9383	5.01313	0.208093	0.0238891	0.328858	0.0543396	0.015677	0.0972808	9.85e-05	0.0634318	3.18e-05	0.942458	0.586478	0.868114	0.334672	0.118422	0.328657	0.00290853	0.194958	0.00195237	4.7156	0.000872073
YKL180W	RPL17A	RPL17A_k46Ac		-0.0667715	0.257016	0.176673	0.54092	0.162077	0.397105	0.383627	0.323103	0.87742	-0.152055	0.904348	0.801409	1.81252	0.305006	1.22376	1.01938	0.917711	2.78494	0.880308	0.374052	0.430103	0.0813819	0.762771	0.231935	0.317343	0.367141	0.00981502	0.998384	0.91856	0.904922	0.37644	0.87896	0.509151	0.48591	0.569658	0.0640362	1.49946	0.199891
YKL180W	RPL17A	RPL17A_k43Ac	RPL17B_k43Ac	-0.217101	-0.372952	-0.225914	0.0988145	0.416228	0.231486	0.556424	0.112702	0.23075	-0.611603	-1.14613	-0.527049	0.278222	1.07805	0.604916	1.47928	0.18307	0.529902	0.546071	0.262101	0.602594	0.783026	0.290838	0.550438	0.150989	0.856153	0.600642	0.992447	0.884419	0.93565	0.923034	0.561474	0.764718	0.295362	0.921193	0.779446	1.27208	0.297568
YKL180W	RPL17A	RPL17A_k13Ac	RPL17B_k13Ac	0.695062	-0.203457	0.0606417	0.324063	0.303622	0.0772488	-0.283653	-0.430138	-0.16729	1.10175	-0.300523	0.182224	0.482117	0.354585	0.0591155	-0.566429	-0.744189	-0.352061	0.286672	0.7676	0.857668	0.636172	0.727474	0.953583	0.578866	0.46742	0.729331	0.942458	0.970363	0.980765	0.856893	0.867667	0.984322	0.71834	0.648509	0.86082	0.598432	0.780795
YKL180W	RPL17A	RPL17A_k80Ac	RPL17B_k80Ac	0.0672149	0.587203	0.153696	0.296383	-0.00119792	-0.00625982	0.588186	0.84245	1.21733	0.273067	1.81615	0.646163	0.873612	-0.225759	-0.137419	1.53551	2.40547	3.52669	0.788252	0.0878983	0.527222	0.395095	0.824213	0.892393	0.143958	0.0284394	0.00275589	0.998384	0.748406	0.919045	0.706281	0.909412	0.957583	0.28652	0.117445	0.0283875	3.05051	0.0244989
YKL180W	RPL17A	RPL17A_k86Ac	RPL17B_k86Ac	-0.216039	-0.112676	-0.210101	0.0455625	0.318472	-0.0295627	0.37531	-0.436344	0.190427	-0.444797	-0.24072	-0.34911	0.0812253	0.563952	-0.156817	0.666029	-1.12631	0.294942	0.662352	0.812792	0.731503	0.936258	0.580511	0.877326	0.514765	0.276442	0.771785	0.992447	0.975748	0.949343	0.975324	0.786653	0.952323	0.667407	0.479622	0.88454	0.550095	0.81755
YKL180W	RPL17A	RPL17A_k105Ac	RPL17B_k105Ac	-0.195278	-0.377922	-0.2601	-0.582158	-0.478559	-0.368829	-0.215679	0.535689	0.432445	-0.32824	-0.702122	-0.383386	-1.12365	-1.04585	-0.773194	-0.570628	0.913045	0.702874	0.746934	0.492568	0.706418	0.277538	0.310983	0.450543	0.576082	0.374607	0.492112	0.998384	0.955511	0.946277	0.618031	0.579113	0.700002	0.716057	0.57659	0.691607	0.946411	0.513924
YKL180W	RPL17A	RPL17A_k27Ac	RPL17B_k27Ac	0.49083	0.616701	0.230584	0.377571	0.106558	-0.732783	0.206875	-0.00477587	0.555934	1.70758	2.07841	0.960437	1.22275	0.112469	-2.5678	0.405189	-0.196867	1.64413	0.0995386	0.0476027	0.345616	0.232311	0.911309	0.0162819	0.688628	0.845451	0.112098	0.873442	0.653376	0.883813	0.577606	0.948457	0.129639	0.803127	0.916372	0.278919	3.61907	0.00476977
YKL181W	PRS1	PRS1_k33Ac		-0.0360651	-0.0159121	-0.130782	0.154921	0.228739	-0.0514447	0.569115	0.227233	0.582093	-0.0425264	-0.0249723	-0.223986	0.445447	0.479996	-0.277599	1.48942	0.531951	1.60077	0.966599	0.980382	0.825569	0.661892	0.637647	0.784831	0.155586	0.60198	0.128746	0.998384	0.997933	0.980765	0.872063	0.821744	0.907423	0.302746	0.750183	0.306342	0.897654	0.548683
YKL182W	FAS1	FAS1_k1436Ac		-0.149719	-0.256702	-0.0645402	-0.583499	0.602436	-0.218602	-0.618637	-0.590252	-0.220495	-0.154019	-0.300738	-0.00790483	-0.717302	0.639973	-0.310958	-0.850321	-0.77887	-0.341232	0.879497	0.76744	0.993789	0.483403	0.531137	0.759798	0.407539	0.447285	0.737315	0.998384	0.970363	0.999023	0.761553	0.74462	0.89358	0.574851	0.637062	0.862614	0.396694	0.919178
YKL182W	FAS1	FAS1_k879Ac		-0.552553	-0.781423	-1.15666	-0.689287	-0.742923	-1.24807	-1.37514	-1.12877	-0.490489	-1.12267	-1.63778	-2.32589	-1.48077	-1.72682	-2.72423	-3.09141	-2.50473	-1.16947	0.271762	0.113424	0.0280263	0.150595	0.0959738	0.0113255	0.0046835	0.0188003	0.252745	0.942458	0.81104	0.546687	0.496256	0.317684	0.107932	0.0314073	0.0964909	0.450718	1.6712	0.146777
YKL210W	UBA1	UBA1_k381Ac		-1.07028	-0.610241	-0.699514	-0.881916	-0.95802	-0.414037	-1.59339	-0.523274	-0.350963	-2.15491	-1.23871	-1.31905	-1.83426	-2.11943	-0.931014	-3.45127	-1.18773	-0.848953	0.0465482	0.233102	0.205495	0.0850494	0.049841	0.365514	0.00323456	0.252063	0.408278	0.815525	0.853219	0.820287	0.380784	0.225895	0.638673	0.0241853	0.445725	0.619078	1.7616	0.153909
YKL210W	UBA1	UBA1_k856Ac		-1.96813	-2.14205	-2.74545	-2.48849	-1.73744	-0.910964	0.604152	1.04942	1.27603	-2.91608	-3.19836	-4.02738	-3.74446	-2.71275	-1.42325	0.777802	1.49116	1.81944	0.00999873	0.00552656	0.000952623	0.00173524	0.0152406	0.173638	0.447897	0.155135	0.0873743	0.665151	0.428454	0.120829	0.0693295	0.117277	0.438711	0.611447	0.328797	0.239414	10.0182	4.36e-05
YKL216W	URA1	URA1_k293Ac		-1.63933	-1.49409	-1.16887	-1.41366	-1.28342	-0.700428	-2.28012	-1.15509	-1.50499	-2.46871	-2.26904	-1.69591	-2.17369	-2.07042	-1.12848	-3.6109	-1.84643	-2.39213	0.0250522	0.0372681	0.109031	0.0448875	0.0547423	0.275553	0.00230447	0.0831802	0.0292075	0.763184	0.651542	0.777457	0.311884	0.233726	0.545084	0.0196213	0.230127	0.123985	1.76438	0.153265
YKR008W	RSC4	RSC4_k25Ac		-0.174959	-0.334811	-0.485161	-0.266719	0.0435502	0.0596131	-0.0917124	-0.708635	-0.495675	-0.26583	-0.569238	-0.74357	-0.481991	-0.0508536	0.0362978	-0.30783	-1.32819	-0.970623	0.793724	0.577002	0.467784	0.636259	0.960064	0.971488	0.762134	0.202526	0.346006	0.998384	0.96265	0.910162	0.856893	0.97462	0.990237	0.857619	0.387572	0.560073	0.398403	0.918227
YKR057W	RPS21A	RPS21A_k5Ac	RPS21B_k5Ac	0.0821949	0.377188	0.204231	0.722824	0.415578	0.491898	0.560239	0.29018	0.154039	0.315612	1.16339	0.792432	2.15357	1.03595	1.36934	1.43574	0.712577	0.278361	0.754798	0.255157	0.435226	0.0406493	0.309692	0.182517	0.162908	0.482406	0.78292	0.998384	0.884419	0.904922	0.30298	0.578905	0.449578	0.309479	0.660452	0.887109	0.832139	0.593327
YKR057W	RPS21A	RPS21A_k80Ac	RPS21B_k80Ac	-0.470626	-0.893381	-1.00031	-0.97919	-0.843101	-1.11488	-1.24805	-1.20221	-1.05442	-0.855059	-1.68881	-1.79698	-1.88671	-1.74655	-2.19999	-2.54237	-2.3963	-2.12887	0.404987	0.110408	0.0910054	0.0772535	0.0996444	0.0426529	0.0215885	0.0289651	0.0489453	0.971438	0.805107	0.735323	0.370666	0.323296	0.209426	0.0813296	0.118515	0.168844	1.17178	0.373493
YKR059W	TIF1	TIF1_k284Ac		-0.141611	-0.00100396	-0.257547	0.323325	0.419201	0.380854	0.536168	0.864923	1.38824	-0.29513	0.0167968	-0.493386	0.774265	0.856562	0.845825	1.11519	2.00407	3.27931	0.771644	0.986804	0.628361	0.449927	0.404179	0.40997	0.281037	0.0620765	0.00465728	0.998384	0.997933	0.935978	0.741643	0.654238	0.674733	0.447533	0.192098	0.040118	2.62813	0.0434809
YKR059W	TIF1	TIF1_k89Ac		-0.0958375	0.370647	0.415403	0.619985	0.365428	0.316747	0.543095	1.06016	0.604072	-0.179394	0.922536	1.15401	1.48654	0.713426	0.677648	1.11639	2.4518	1.32159	0.859853	0.369785	0.265237	0.156339	0.485733	0.507558	0.280542	0.0259185	0.204664	0.998384	0.91856	0.820287	0.504343	0.715485	0.741151	0.447533	0.112952	0.398243	1.12375	0.400499
YKR059W	TIF1	TIF1_k304Ac		-0.228256	-0.338273	-0.26783	-0.118769	-0.602135	-0.344378	-0.587779	0.233817	0.028131	-0.54331	-0.871565	-0.553391	-0.34006	-1.77991	-1.01045	-1.77466	0.473241	-0.0891238	0.594314	0.396179	0.587552	0.73818	0.0938524	0.327132	0.094744	0.642355	0.930076	0.992447	0.91856	0.930526	0.910892	0.316622	0.600286	0.220448	0.785872	0.967516	1.07469	0.429737
YKR059W	TIF1	TIF1_k163Ac		-1.00872	-1.19899	-1.38442	-1.64443	-1.9021	-0.924357	-0.894499	-0.0760501	-0.134775	-1.73435	-2.09427	-2.33201	-2.90899	-3.47205	-1.69328	-1.72231	-0.229306	-0.345823	0.10184	0.0523052	0.0329149	0.0101476	0.00309494	0.10954	0.104047	0.821501	0.733926	0.873442	0.658275	0.586135	0.164257	0.0506538	0.349246	0.23292	0.902366	0.8621	2.67185	0.0409166
YKR062W	TFA2	TFA2_k33Ac		0.400063	-0.451643	-0.691495	-0.18065	0.2727	-0.908713	0.308505	-0.472501	0.081263	0.866467	-0.910654	-1.29977	-0.391519	0.410214	-1.94396	0.45831	-1.08101	0.0396775	0.398886	0.375829	0.211872	0.700515	0.687023	0.0694773	0.652818	0.295522	0.968835	0.971438	0.91856	0.820287	0.891972	0.850407	0.275108	0.780178	0.499201	0.988977	1.61472	0.192208
YLL008W	DRS1	DRS1_k299Ac		0.293722	-0.344368	-0.170801	-0.218311	-0.133936	-0.0762324	-0.396522	-1.0849	-1.0244	0.580746	-0.618614	-0.207332	-0.419954	-0.379913	-0.211356	-0.885269	-2.09398	-1.99665	0.569403	0.544771	0.838334	0.680036	0.708944	0.835245	0.388963	0.0523337	0.0629507	0.992447	0.962634	0.980765	0.878536	0.860228	0.933714	0.555715	0.167947	0.197633	1.42204	0.257278
YLL018C	DPS1	DPS1_k107Ac		0.179571	0.254449	0.244553	0.128907	-0.0305413	0.272947	0.442101	0.222313	-0.0222566	0.443463	0.576247	0.664808	0.260899	-0.226998	0.514589	0.784392	0.369014	-0.184975	0.663296	0.572368	0.515526	0.797458	0.823265	0.613789	0.444129	0.716896	0.855545	0.992447	0.962634	0.914432	0.928581	0.909412	0.810136	0.609124	0.834777	0.934548	0.247961	0.980441
YLL024C	SSA2	SSA2_k248Ac	SSA1_k248Ac	0.761536	1.12699	0.477609	1.41888	1.85438	1.64348	2.68145	2.25577	1.45379	1.59103	2.30354	1.08725	2.85959	3.61657	3.25749	5.27038	4.46869	2.8254	0.130926	0.0348204	0.29284	0.0112471	0.0022769	0.00487734	7.31e-05	0.000376918	0.0120751	0.887532	0.651542	0.837579	0.173006	0.0414058	0.0690801	0.00239403	0.00957241	0.0719964	4.93274	0.00268221
YLL024C	SSA2	SSA2_k420Ac	SSA1_k420Ac, SSA3_k420Ac, SSA4_k420Ac	0.353231	0.693661	0.725618	0.870744	1.30434	1.44843	1.60924	0.8139	0.551059	1.48373	2.77188	3.09653	3.40063	4.86669	5.57046	6.02268	3.00133	1.93286	0.149811	0.0101231	0.00462487	0.00216587	4.69e-05	7.32e-06	2.25e-06	0.00583755	0.06413	0.908445	0.460939	0.270041	0.0741937	0.00345321	0.00119723	0.000236827	0.0464795	0.199451	6.98382	4.34e-05
YLL024C	SSA2	SSA2_k354Ac	SSA1_k354Ac	-0.295396	-0.116827	0.477599	0.500624	1.11402	1.06535	1.12958	1.11419	0.909267	-0.458846	-0.183152	0.899715	0.823876	1.74914	1.72451	1.75451	1.7803	1.4234	0.652441	0.856952	0.381452	0.421974	0.099185	0.103641	0.0982356	0.0937867	0.173595	0.992447	0.991388	0.884946	0.722753	0.322963	0.338924	0.224343	0.244943	0.362978	1.55312	0.211013
YLL024C	SSA2	SSA2_k243Ac	SSA1_k243Ac	0.0564357	0.00372623	-0.0236674	0.335515	0.590917	0.946897	0.249742	0.783662	0.472193	0.324156	0.0474755	0.141435	1.34035	2.1347	3.74137	0.678179	3.00453	1.69024	0.748393	0.962494	0.888608	0.191639	0.0423035	0.000905872	0.503604	0.00579223	0.102848	0.998384	0.997933	0.980765	0.553499	0.20542	0.0242609	0.659973	0.0463694	0.265315	3.47896	0.00600529
YLL024C	SSA2	SSA2_k504Ac	SSA1_k504Ac, SSA3_k504Ac, SSA4_k504Ac	0.143694	0.0350634	0.376219	0.271435	0.594925	0.795239	0.499775	1.02578	0.807899	0.533526	0.137805	1.39608	0.839999	1.67883	2.4322	1.33316	3.12324	2.39843	0.598167	0.891448	0.174409	0.408509	0.105074	0.0221394	0.193956	0.00433058	0.0238733	0.992447	0.995355	0.811013	0.714898	0.333023	0.147359	0.348412	0.0375232	0.109892	2.16222	0.0599715
YLL024C	SSA2	SSA2_k497Ac	SSA1_k497Ac, SSA3_k497Ac, SSA4_k497Ac	-0.241257	0.14509	0.0698334	0.320604	0.279448	0.725476	0.101506	0.640274	0.744744	-0.602784	0.420793	0.351831	0.854401	0.568856	1.89005	0.0450756	1.61257	1.87933	0.554998	0.679436	0.7295	0.405341	0.577256	0.0767796	0.964598	0.126146	0.078311	0.992447	0.968962	0.948855	0.713731	0.785132	0.287777	0.980144	0.293659	0.221405	1.44359	0.249044
YLL024C	SSA2	SSA2_k325Ac	SSA1_k325Ac	-0.0589576	0.32136	-0.0935375	0.248454	0.119065	0.635462	-0.0942049	-0.0453763	-0.607288	-0.102854	0.922192	-0.0995709	0.667584	0.129719	1.67176	-0.502435	-0.279475	-1.87492	0.918862	0.364843	0.921443	0.510237	0.897779	0.106474	0.619559	0.782075	0.0719928	0.998384	0.91856	0.985292	0.778838	0.944553	0.343098	0.757353	0.876839	0.212516	1.76573	0.123624
YLL024C	SSA2	SSA2_k69Ac		0.841083	0.765017	0.837149	0.578608	0.561547	0.534433	1.3656	1.20168	1.07785	1.26956	1.13645	1.31634	0.835903	0.718773	0.728903	1.88298	1.68715	1.49395	0.215404	0.266056	0.199459	0.410768	0.478643	0.472527	0.0708504	0.103447	0.147136	0.942458	0.884419	0.820281	0.716709	0.710818	0.711649	0.181816	0.258769	0.329641	0.611598	0.776074
YLL024C	SSA2	SSA2_k185Ac	SSA1_k185Ac, SSA3_k185Ac, SSA4_k185Ac	0.444098	0.423956	0.449993	0.652609	0.933997	0.526152	0.421805	0.162087	-0.13603	1.36477	1.26354	1.48665	1.88011	2.52042	1.42636	0.985294	0.315219	-0.579319	0.183932	0.217523	0.149043	0.0712562	0.018142	0.165571	0.333492	0.755092	0.567322	0.933092	0.845813	0.797646	0.361202	0.129724	0.428696	0.503533	0.860875	0.754009	1.69485	0.140619
YLL024C	SSA2	SSA2_k322Ac	SSA1_k322Ac	0.0970148	0.52806	0.518392	0.781432	0.409649	0.445285	0.648733	0.595729	-0.129283	0.358376	1.61024	1.73204	2.31761	1.01233	1.22159	1.69362	1.62675	-0.574574	0.724689	0.126656	0.102261	0.0338662	0.326262	0.23934	0.109475	0.123081	0.573472	0.998384	0.835334	0.772744	0.283047	0.59552	0.516176	0.243222	0.291946	0.759645	1.63531	0.186304
YLL024C	SSA2	SSA2_k316Ac	SSA1_k316Ac	-0.438627	-0.265443	-0.164829	-0.149727	0.0912389	0.220821	0.0486228	0.170059	0.199381	-1.41784	-0.877321	-0.363777	-0.544485	0.0629084	0.619943	-0.124308	0.393917	0.46806	0.168022	0.388286	0.718944	0.590712	0.950317	0.54065	0.90202	0.69683	0.643612	0.921776	0.91856	0.947982	0.834246	0.96909	0.76367	0.948377	0.822053	0.805068	0.815305	0.607085
YLL024C	SSA2	SSA2_k455Ac	SSA1_k455Ac, SSA3_k455Ac, SSA4_k455Ac	-0.0940023	-0.443177	-0.466147	-0.250235	0.0210322	0.161902	-0.170819	0.115467	-0.613959	-0.169557	-1.02878	-0.964439	-0.615335	-0.122241	0.290978	-0.604792	0.144355	-1.59709	0.867458	0.318697	0.349003	0.546881	0.904212	0.774761	0.553694	0.887	0.129566	0.998384	0.887411	0.884946	0.802222	0.9473	0.901758	0.698879	0.935753	0.306342	0.723297	0.682257
YLL024C	SSA2	SSA2_k54Ac	KAR2_k54Ac, SSA1_k54Ac, SSA3_k54Ac, SSA4_k54Ac, SSB1_k54Ac, SSB2_k54Ac	-0.433502	-0.644058	-0.25379	-0.722963	-0.532338	-0.145604	-1.17427	-0.781818	-0.531585	-0.645953	-0.999365	-0.307528	-1.15153	-0.950426	-0.289579	-1.97811	-1.3134	-0.932217	0.523928	0.326759	0.760873	0.259916	0.350581	0.774417	0.0585213	0.200435	0.359736	0.992447	0.904729	0.95558	0.602434	0.614831	0.901758	0.160525	0.385431	0.572855	0.664326	0.732862
YLL024C	SSA2	SSA2_k106Ac	SSA1_k106Ac	-0.441695	-0.0808518	-0.0431067	-0.28105	-0.857684	-0.145967	-0.881843	-0.289726	-0.218239	-1.10701	-0.192805	0.0393006	-0.768597	-2.45563	-0.487532	-2.55202	-0.908152	-0.739405	0.278351	0.848599	0.968949	0.449006	0.0210053	0.629936	0.0168807	0.372076	0.466234	0.942458	0.988789	0.99428	0.741643	0.14064	0.820873	0.0688787	0.573988	0.66936	1.68772	0.142449
YLL024C	SSA2	SSA2_k86Ac		-0.857458	-0.712195	-0.99308	-0.834019	-1.19401	-0.769933	-1.70791	-0.76152	-0.940529	-2.32655	-1.96216	-2.60474	-2.35156	-3.5287	-2.25268	-4.99465	-2.27274	-2.79241	0.0279859	0.060448	0.0149561	0.0264864	0.00156439	0.0328756	3.34e-05	0.0314761	0.00964284	0.792755	0.658275	0.509854	0.24083	0.0324555	0.180538	0.00140591	0.124254	0.0640362	3.12921	0.0108137
YLL026W	HSP104	HSP104_k182Ac		0.502683	1.04998	2.17187	2.83751	3.26265	3.45934	3.11303	3.46088	2.70846	0.955794	1.92601	4.06016	5.14803	5.80816	6.22821	5.51323	6.20258	4.81882	0.353223	0.0718372	0.000888848	9.35e-05	2.54e-05	1.14e-05	4.52e-05	1.2e-05	0.000182658	0.949447	0.69161	0.120829	0.0114777	0.00233801	0.00152852	0.0017421	0.00110264	0.00597902	10.4206	3.38e-05
YLL026W	HSP104	HSP104_k482Ac		0.11195	0.723957	1.61688	2.4191	2.01218	2.93317	1.60418	2.9167	2.03867	0.170933	0.932074	2.13338	3.06837	2.47034	3.68677	1.9349	3.64589	2.51788	0.866393	0.364982	0.0485219	0.00726788	0.0249702	0.00196144	0.0706601	0.00213938	0.0226862	0.998384	0.91856	0.630576	0.142741	0.152747	0.0370411	0.181645	0.0248134	0.106412	3.48034	0.0140928
YLL026W	HSP104	HSP104_k559Ac		-0.259246	-0.0629241	0.528655	1.47115	2.3118	2.68437	1.45096	2.46212	1.56297	-0.469989	-0.109321	1.16338	2.89724	4.4402	5.24645	2.70857	4.77476	2.9767	0.644627	0.914291	0.261525	0.0103993	0.0004	7.67e-05	0.0153725	0.000199962	0.00880898	0.992447	0.99711	0.820287	0.166502	0.0155053	0.00491376	0.0648816	0.00626689	0.0605614	8.97515	8.73e-05
YLL026W	HSP104	HSP104_k514Ac		-0.161339	-0.223864	1.38194	1.65084	1.61917	2.16071	1.51267	1.949	0.982186	-0.173144	-0.268962	1.79245	2.04232	1.92498	2.64142	1.77702	2.35844	1.14555	0.864683	0.791354	0.0917533	0.0577468	0.0719749	0.0176435	0.0943424	0.0312336	0.268622	0.998384	0.971075	0.735323	0.340244	0.276812	0.133829	0.220448	0.124254	0.470488	2.3714	0.0625263
YLL026W	HSP104	HSP104_k358Ac		1.46817	1.39828	1.25536	2.29855	2.06034	2.09092	2.26203	1.92468	2.05893	1.725	1.62739	1.52007	2.64856	2.30041	2.37516	2.51954	2.16468	2.31133	0.10355	0.122944	0.147768	0.0173877	0.0350364	0.0302122	0.0226102	0.0456773	0.0342894	0.873442	0.835334	0.797646	0.203551	0.187668	0.1759	0.0833156	0.157429	0.137061	1.20558	0.35543
YLL026W	HSP104	HSP104_k470Ac		0.380414	0.773847	1.07742	1.90416	1.90962	1.83527	1.54339	1.97747	0.288681	0.731804	1.42058	2.06353	3.44217	3.33834	3.26501	2.65027	3.49508	0.412112	0.474742	0.1744	0.0554652	0.00329765	0.00410999	0.00480036	0.0173268	0.00294727	0.685659	0.992447	0.840405	0.653602	0.0934123	0.0605402	0.0686498	0.0695432	0.0299402	0.830514	3.67373	0.0110977
YLL026W	HSP104	HSP104_k380Ac		0.337431	0.853221	0.218794	0.832957	1.80343	1.32955	2.13356	1.4277	0.943161	0.836148	2.00162	0.643462	1.91274	4.0233	3.00072	4.76203	3.19259	2.04862	0.415235	0.0623638	0.528928	0.0736274	0.000960873	0.0083768	0.000205267	0.00559438	0.0570599	0.977801	0.658275	0.919045	0.363207	0.0257339	0.0924548	0.00477322	0.0455277	0.185539	4.61438	0.00376243
YLL026W	HSP104	HSP104_k218Ac		-0.210919	0.114766	-0.390921	0.845657	1.26119	1.15115	1.79324	1.62602	1.7547	-0.513015	0.333257	-0.905241	2.27173	3.23141	3.02465	4.64447	4.27341	4.60277	0.614865	0.743214	0.378604	0.0370711	0.00515379	0.00796678	0.000261622	0.000567189	0.000285221	0.992447	0.968962	0.884946	0.294481	0.0683922	0.0894569	0.00532979	0.0113347	0.00750233	9.55934	5.87e-05
YLL026W	HSP104	HSP104_k588Ac		-0.0342319	-0.211108	0.277966	0.390549	0.939716	0.890397	0.876756	0.203554	0.552526	-0.0371483	-0.630141	1.04129	1.17893	2.68703	2.63956	2.45357	0.46236	1.52057	0.970821	0.53739	0.313034	0.25545	0.0160685	0.0177108	0.0258267	0.649972	0.147644	0.998384	0.962634	0.848733	0.598142	0.119478	0.133829	0.0912296	0.789445	0.330015	2.8446	0.0322824
YLL045C	RPL8B	RPL8B_k15Ac	RPL8A_k15Ac	0.41895	0.630033	0.934801	1.60396	1.48196	1.07162	1.34292	0.80255	0.990347	1.06296	1.53671	2.39193	3.83988	3.39515	2.48843	3.03038	1.80256	2.23683	0.303388	0.143664	0.0292192	0.0014171	0.00364364	0.0240763	0.00787159	0.0900917	0.0396963	0.942458	0.837666	0.546687	0.0613938	0.0553307	0.152208	0.0444247	0.240844	0.147607	2.58992	0.0458649
YLL045C	RPL8B	RPL8B_k106Ac	RPL8A_k106Ac	-0.98578	-0.463522	-0.219498	0.152476	0.306077	0.682236	0.703099	0.696039	0.717888	-1.88195	-0.890108	-0.315438	0.277942	0.4557	1.25682	1.207	1.25328	1.28121	0.0779345	0.386436	0.756456	0.784573	0.654654	0.226639	0.24476	0.227892	0.218157	0.873442	0.91856	0.955157	0.923802	0.834897	0.50429	0.406829	0.418559	0.41251	2.28173	0.0711609
YLL045C	RPL8B	RPL8B_k172Ac		-0.0775538	-0.319352	-0.417341	-0.0596421	0.266965	0.177345	0.0817573	-0.622709	0.0131047	-0.145546	-0.819879	-0.945637	-0.183725	0.511051	0.364694	-0.0088719	-1.7818	-0.128473	0.886075	0.424184	0.358226	0.856509	0.616209	0.720056	0.99303	0.0935343	0.899356	0.998384	0.937622	0.884946	0.953619	0.808462	0.87646	0.996412	0.244943	0.956499	0.938248	0.519644
YLL045C	RPL8B	RPL8B_k245Ac	RPL8A_k245Ac	-0.331379	-0.270236	-0.267016	0.266195	0.422716	0.159728	-0.000642503	-0.796577	-1.01109	-0.637301	-0.541037	-0.430907	0.527809	0.721453	0.249382	-0.176824	-1.75431	-2.2121	0.532833	0.595844	0.672215	0.604787	0.480914	0.8062	0.861839	0.098271	0.0416593	0.992447	0.96265	0.94377	0.840457	0.710818	0.920711	0.923936	0.251745	0.152647	1.76412	0.153324
YLL045C	RPL8B	RPL8B_k231Ac	RPL8A_k231Ac	-0.336191	-0.294627	-0.191268	0.134979	0.471209	0.154401	-0.565549	-1.03661	-1.10196	-0.678112	-0.619545	-0.28786	0.269577	0.860631	0.249781	-1.40545	-2.35651	-2.51397	0.507271	0.544173	0.777104	0.790889	0.401999	0.805897	0.178776	0.0313536	0.0228663	0.992447	0.962634	0.963198	0.926393	0.652861	0.920711	0.331241	0.124254	0.106412	2.54441	0.0488913
YLL045C	RPL8B	RPL8B_k51Ac	RPL8A_k51Ac	-0.210866	-0.38747	-0.0839449	-0.352748	0.214833	-0.0613683	0.239748	0.100666	0.789473	-0.667662	-1.34394	-0.0918456	-1.28464	0.502884	-0.354429	0.547309	0.163853	2.57532	0.510188	0.190493	0.927519	0.210159	0.619247	0.725854	0.588799	0.871105	0.0160033	0.992447	0.844311	0.987334	0.568008	0.810095	0.879716	0.728824	0.930194	0.0854087	2.49948	0.0325962
YLL045C	RPL8B	RPL8B_k230Ac	RPL8A_k230Ac	-0.740778	-0.620336	-0.387331	-0.33479	-0.459216	-0.163548	-0.836097	-0.431983	-0.391619	-2.23767	-1.90758	-1.02562	-1.07429	-1.6567	-0.630034	-2.8689	-1.51463	-1.41244	0.0339593	0.0674633	0.314448	0.292486	0.109508	0.534129	0.00803644	0.141838	0.16959	0.815525	0.671771	0.848733	0.625868	0.337459	0.76367	0.0449052	0.311678	0.358402	1.3299	0.269382
YLL045C	RPL8B	RPL8B_k146Ac		-0.00768113	-0.933193	-0.384346	-0.74304	-0.465922	-0.740158	-1.73885	-0.952341	-0.655205	0.0335704	-2.1329	-0.752186	-1.73605	-1.2416	-1.7953	-4.204	-2.32034	-1.65288	0.97363	0.0485665	0.462729	0.101531	0.232062	0.091283	0.000656287	0.033684	0.1176	0.998384	0.653376	0.907299	0.4053	0.496843	0.319382	0.00932595	0.131261	0.289675	3.04778	0.0245875
YLR029C	RPL15A	RPL15A_k157Ac		0.0239029	-0.0721801	0.0682471	0.171083	0.399259	0.149379	0.429257	0.507649	0.45359	0.181945	-0.253831	0.497726	0.634392	1.28722	0.436117	1.35674	1.78704	1.54415	0.857027	0.801607	0.622829	0.531326	0.209274	0.666324	0.18644	0.0855065	0.134545	0.998384	0.975035	0.93565	0.796178	0.469195	0.84218	0.339884	0.233243	0.312101	0.984709	0.475242
YLR029C	RPL15A	RPL15A_k179Ac	RPL15B_k179Ac	-0.23147	-0.202701	-0.0299296	-0.100761	-0.369954	0.110176	-0.70739	-0.00271947	0.207615	-0.551341	-0.513604	0.0739645	-0.292331	-1.16664	0.188191	-2.08842	-0.150458	0.38392	0.588924	0.614463	0.941944	0.773744	0.260243	0.853064	0.0528933	0.882261	0.70603	0.992447	0.96265	0.989395	0.923034	0.529473	0.940062	0.149543	0.934271	0.845158	1.0871	0.422186
YLR029C	RPL15A	RPL15A_k184Ac	RPL15B_k184Ac	-0.0517211	-0.0469747	-0.0627194	0.389235	-0.0356486	0.0613027	-0.202086	0.191399	-0.00969536	-0.0470715	-0.0625664	-0.00754053	0.605364	-0.173136	0.0359995	-0.458684	0.218826	-0.114377	0.963032	0.950877	0.994076	0.553324	0.864689	0.971723	0.652555	0.829518	0.910344	0.998384	0.99711	0.999023	0.806849	0.928343	0.990237	0.780178	0.907113	0.958497	0.150063	0.996657
YLR029C	RPL15A	RPL15A_k93Ac	RPL15B_k93Ac	0.338426	-0.169942	0.18137	-0.233571	-0.107637	-0.14184	-8.4585e-05	-0.119852	0.21966	0.657823	-0.295732	0.436578	-0.444561	-0.329031	-0.329395	-0.155419	-0.317773	0.287692	0.51989	0.771192	0.66818	0.662518	0.746348	0.746078	0.878411	0.754717	0.77723	0.992447	0.970363	0.942761	0.872109	0.875295	0.88858	0.930194	0.860875	0.885294	0.29091	0.967378
YLR029C	RPL15A	RPL15A_k14Ac	RPL15B_k14Ac	0.355595	0.0958554	0.053851	-0.0864793	-0.261817	-0.261129	0.139084	0.25936	-0.113333	1.1199	0.307221	0.331513	-0.286474	-0.991679	-0.888857	0.15992	0.60756	-0.519453	0.272919	0.761104	0.742894	0.776769	0.330425	0.382168	0.87417	0.54871	0.607806	0.942458	0.970363	0.953297	0.923034	0.599404	0.651803	0.928373	0.709613	0.784661	0.883552	0.552069
YLR029C	RPL15A	RPL15A_k169Ac	RPL15B_k169Ac	-0.112813	-0.0813803	-0.229433	-0.14336	-0.293123	-0.507378	-0.138793	-0.385705	-0.680358	-0.297097	-0.241384	-0.56238	-0.503658	-1.20027	-1.79157	-0.734561	-1.44366	-2.43501	0.768735	0.811137	0.578637	0.61871	0.240776	0.0847602	0.469131	0.160687	0.0220006	0.998384	0.975748	0.926849	0.846855	0.504785	0.304517	0.633391	0.336163	0.104538	1.20849	0.33143
YLR044C	PDC1	PDC1_k249Ac		0.0580727	0.605366	0.664388	1.21951	0.890903	0.825532	1.23035	1.66813	1.47595	0.14769	1.12748	1.32832	2.22371	1.50439	1.44671	2.10582	2.96735	2.6001	0.88441	0.275962	0.202483	0.0407264	0.151727	0.16705	0.0511605	0.00898289	0.0191973	0.998384	0.887411	0.820281	0.30298	0.39761	0.430936	0.146005	0.059939	0.0936344	1.88524	0.127778
YLR044C	PDC1	PDC1_k228Ac	PDC5_k228Ac	0.321814	0.460147	0.161351	0.507864	1.00317	0.697061	0.645821	0.601549	0.271089	0.595194	0.809503	0.379454	0.860961	1.60952	1.1388	0.969949	0.946562	0.361837	0.559937	0.429956	0.709279	0.401823	0.126814	0.271346	0.346331	0.357768	0.722151	0.992447	0.937622	0.946277	0.713731	0.361845	0.543799	0.516603	0.55944	0.856464	0.414287	0.909151
YLR044C	PDC1	PDC1_k562Ac		0.838694	1.55583	1.4567	1.67775	0.868853	0.480314	2.3748	2.35144	2.39804	0.949921	1.72523	1.67125	1.83992	0.878366	0.48719	2.52631	2.53448	2.57756	0.356109	0.103507	0.113875	0.0841753	0.392586	0.63265	0.0223023	0.0219366	0.0200992	0.951787	0.78486	0.786336	0.380338	0.646068	0.821776	0.0829579	0.10258	0.0964794	1.65364	0.181204
YLR044C	PDC1	PDC1_k269Ac		-0.238521	0.00903272	-0.00905967	0	-0.0396614	0.333034	0.192656	0.576035	0.451205	-0.456763	0.0355445	0.103355	-0.0214863	-0.237438	0.621491	0.227093	1.10172	0.822142	0.651606	0.971915	0.918468	0.983021	0.814164	0.539647	0.822114	0.280603	0.418415	0.992447	0.997933	0.985292	0.991773	0.90306	0.76367	0.897682	0.481734	0.626985	0.471744	0.880325
YLR044C	PDC1	PDC1_k525Ac		-0.0744527	0.0897387	0.415575	-0.186365	-0.0773027	0.31538	-0.125618	-0.244118	-0.19148	-0.0874571	0.163394	0.793335	-0.329243	-0.251394	0.463396	-0.353046	-0.500043	-0.424506	0.930973	0.871462	0.434709	0.744589	0.80347	0.646907	0.726879	0.621219	0.674662	0.998384	0.993548	0.904922	0.913222	0.895127	0.828446	0.831929	0.766954	0.824712	0.350518	0.948272
YLR044C	PDC1	PDC1_k332Ac		0.432521	0.506373	0.106404	-0.054246	-0.117754	-0.0012273	-0.0119719	-0.202097	0.282285	0.639977	0.723573	0.231357	-0.0906554	-0.26811	-0.0562738	-0.136646	-0.360926	0.310106	0.531135	0.479646	0.819934	0.928878	0.791999	0.955812	0.892994	0.722818	0.760434	0.992447	0.955511	0.980765	0.974681	0.891225	0.98482	0.940902	0.839735	0.875093	0.270343	0.974116
YLR044C	PDC1	PDC1_k233Ac		0.1205	0.386087	-0.0407126	0.244628	0.258591	-0.0122227	0.839548	0.498611	0.88859	0.321336	0.886673	0.0389106	0.527781	0.418315	-0.114769	1.69827	1.00002	1.86091	0.752065	0.388229	0.969437	0.604806	0.68121	0.910039	0.108578	0.332006	0.0810057	0.998384	0.91856	0.99428	0.840457	0.848919	0.967861	0.241593	0.534498	0.226847	0.955388	0.507682
YLR044C	PDC1	PDC1_k342Ac		0.0322586	0.719811	0.497559	0.509837	-0.049003	-0.0185282	0.307384	0.89493	0.420731	0.1204	1.60727	1.22721	1.10374	-0.268981	-0.12655	0.490956	1.85676	0.792595	0.905647	0.127308	0.237279	0.28583	0.79134	0.900854	0.630042	0.0816233	0.439468	0.998384	0.835334	0.820287	0.62074	0.891206	0.961564	0.766351	0.226851	0.647984	1.13303	0.395157
YLR044C	PDC1	PDC1_k315Ac		0.194085	0.177235	0.178299	-0.329798	-0.574177	-0.2032	-0.602743	-0.325565	-0.315249	0.553439	0.473368	0.604518	-0.869748	-1.65507	-0.619007	-1.75978	-0.972003	-0.96492	0.584655	0.639871	0.550699	0.392337	0.109842	0.541257	0.0901186	0.339938	0.343407	0.992447	0.968962	0.921881	0.703056	0.337782	0.76367	0.215084	0.54016	0.557706	1.56307	0.178391
YLR044C	PDC1	PDC1_k198Ac		-0.0408522	-0.0097397	0.087569	-0.127806	-0.744617	-0.238182	-0.937734	-0.263838	-0.0845347	-0.0419116	-0.00437515	0.327901	-0.31081	-1.84122	-0.623837	-2.30408	-0.716805	-0.329912	0.966887	0.996542	0.745592	0.758404	0.0769397	0.538129	0.0293979	0.479836	0.74409	0.998384	0.999673	0.953297	0.92168	0.286192	0.76367	0.100007	0.659128	0.865754	1.44448	0.220395
YLR044C	PDC1	PDC1_k345Ac		0.210745	0.465598	0.344515	0.189497	-0.880126	-0.27046	0.111546	0.557393	0.651116	0.389776	0.791952	0.67337	0.299994	-1.59411	-0.517301	0.0441944	0.841506	0.985669	0.701779	0.439831	0.510205	0.767997	0.130233	0.611937	0.96529	0.412315	0.338789	0.992447	0.937622	0.914432	0.923034	0.366794	0.809141	0.980144	0.609167	0.551421	1.21027	0.352985
YLR044C	PDC1	PDC1_k554Ac		-0.105064	-0.332322	-0.0890055	-0.727205	-0.463046	-0.27341	-0.320372	0.0572009	0.248257	-0.107459	-0.421084	-0.0402338	-0.956779	-0.695236	-0.405054	-0.526154	0.00366478	0.241774	0.915744	0.679227	0.968398	0.35274	0.496759	0.690736	0.60591	0.997121	0.811989	0.998384	0.968962	0.99428	0.677612	0.724482	0.858611	0.743597	0.997798	0.909879	0.276405	0.972222
YLR044C	PDC1	PDC1_k532Ac		0.368391	-0.218221	0.171326	-0.43288	-0.53805	-0.544104	-0.581393	-0.750365	-0.374539	0.845899	-0.455658	0.496584	-0.959402	-1.32268	-1.26215	-1.44331	-1.74261	-0.945131	0.405269	0.65239	0.623623	0.346127	0.197373	0.218014	0.160785	0.0931294	0.353227	0.971438	0.968962	0.93565	0.674569	0.44897	0.493516	0.307181	0.244527	0.56678	1.51945	0.192888
YLR044C	PDC1	PDC1_k327Ac	PDC5_k327Ac	0.287666	0.109351	0.672882	-0.307409	-0.859854	-0.598581	-0.58056	-0.600124	-0.880048	0.673632	0.254637	1.58865	-0.690304	-2.02716	-1.38534	-1.44695	-1.42263	-2.04749	0.506445	0.800991	0.124135	0.496073	0.0529334	0.177631	0.159769	0.16664	0.0507588	0.992447	0.975035	0.791429	0.766118	0.231165	0.444631	0.306305	0.343782	0.172716	3.02854	0.0128524
YLR044C	PDC1	PDC1_k520Ac		-0.434091	-0.430442	-0.120399	-0.841981	-1.14507	-0.707696	-1.30881	-0.981126	-0.915569	-1.0501	-1.07764	-0.159107	-2.17279	-3.10518	-1.90328	-3.5542	-2.64028	-2.49237	0.30326	0.291015	0.874804	0.0390235	0.00452752	0.0680446	0.00146575	0.0137762	0.0193341	0.942458	0.887411	0.980765	0.302752	0.0638672	0.272903	0.0142854	0.0805254	0.0939906	2.9178	0.0155679
YLR048W	RPS0B	RPS0B_k88Ac	RSSA1_k88Ac	0.469642	0.447177	0.0817349	0.439342	0.474188	0.2537	0.543658	0.0493427	0.44517	1.6377	1.5148	0.465229	1.42888	1.33651	0.715623	1.52664	-0.0167597	1.27599	0.11344	0.141795	0.645611	0.164853	0.192875	0.480554	0.138834	0.986755	0.213157	0.874852	0.837666	0.937897	0.514466	0.443221	0.718636	0.282461	0.992144	0.405659	0.827045	0.597479
YLR058C	SHM2	SHM2_k357Ac		-0.269681	-0.524283	0.282534	-0.900397	-0.329343	0.380346	-1.13248	0.390563	0.262597	-0.518493	-1.08228	0.713574	-1.90807	-0.842604	0.715782	-2.55146	0.704468	0.420504	0.611123	0.294975	0.485644	0.0742654	0.411718	0.484316	0.0211938	0.491145	0.679642	0.992447	0.887411	0.914432	0.363207	0.66349	0.722794	0.0806031	0.665584	0.827463	2.68988	0.0399072
YLR058C	SHM2	SHM2_k455Ac		-0.167395	0.146659	0.256621	-0.00465381	-0.651447	0.00941646	-0.446825	0.44668	0.700049	-0.361145	0.384303	0.782805	-0.0368923	-1.80192	-0.0730119	-1.32356	0.976094	1.58772	0.720887	0.703855	0.44076	0.970851	0.083077	0.942351	0.197084	0.337945	0.124345	0.998384	0.968962	0.904922	0.991773	0.29702	0.978212	0.352312	0.538154	0.299394	2.0818	0.0694377
YLR058C	SHM2	SHM2_k384Ac		-0.495468	-0.248521	-0.469362	-0.337011	-0.915244	-0.0662454	0.163112	0.464108	0.580614	-1.05924	-0.538827	-0.920783	-0.777126	-2.21152	-0.235042	0.174555	0.917129	1.16102	0.305028	0.597334	0.370672	0.448284	0.0417062	0.817121	0.863592	0.372527	0.262458	0.942458	0.96265	0.884946	0.741643	0.204778	0.924439	0.925099	0.573988	0.462089	1.95818	0.114568
YLR058C	SHM2	SHM2_k334Ac		-0.783636	0.0228432	-0.304969	-0.0253114	-0.523717	-0.241576	-0.620119	-0.0145358	0.185552	-1.76875	0.0711798	-0.573728	-0.0824337	-1.38566	-0.651238	-1.63833	-0.160087	0.287193	0.095757	0.944126	0.574032	0.935312	0.184632	0.524024	0.120626	0.874792	0.777606	0.873442	0.99711	0.925223	0.975028	0.436665	0.756573	0.258412	0.931046	0.885294	1.13838	0.392106
YLR058C	SHM2	SHM2_k316Ac		0.214607	0.00936632	-0.835585	-1.58093	-1.40961	-1.71038	-1.78641	-1.21013	-1.63154	0.414585	0.0300432	-1.36108	-2.78504	-2.59472	-3.06168	-3.27592	-2.21338	-2.96421	0.683884	0.9764	0.192122	0.0131283	0.0194088	0.0073708	0.00469084	0.0415554	0.00904211	0.992447	0.997933	0.820281	0.174216	0.134855	0.0861614	0.0314073	0.147142	0.0608175	4.12908	0.00646935
YLR060W	FRS1	FRS1_k322Ac		-0.347019	-0.388781	-0.239404	-0.398681	0.103532	-0.114712	-0.0298013	-0.320746	-0.0927018	-0.673153	-0.789661	-0.375999	-0.847428	0.0637716	-0.318102	-0.238214	-0.777512	-0.320492	0.510339	0.441131	0.711796	0.409102	0.949932	0.754471	0.814702	0.448063	0.752692	0.992447	0.937622	0.946277	0.714898	0.96909	0.891207	0.892054	0.637062	0.872616	0.216968	0.987501
YLR060W	FRS1	FRS1_k216Ac		0.133591	-0.358909	-0.62755	-0.764402	-0.266383	-0.406936	-0.460489	-0.674053	-0.487507	0.291497	-0.656764	-1.06536	-1.44886	-0.634384	-0.833687	-1.02059	-1.36254	-1.02773	0.774371	0.520554	0.302334	0.166456	0.534687	0.416581	0.322448	0.191669	0.31918	0.998384	0.962634	0.843067	0.515848	0.746356	0.678787	0.492703	0.373482	0.529451	0.61845	0.76522
YLR061W	RPL22A	RPL22A_k99Ac		0.492195	0.467607	0.845232	0.484772	0.342126	0.771581	0.219202	0.834464	0.82531	1.37937	1.2747	2.42183	1.27254	0.722241	1.96491	0.359493	2.09165	2.04687	0.179441	0.213603	0.022659	0.214358	0.476544	0.060111	0.722108	0.0463059	0.050824	0.930691	0.845813	0.542429	0.572009	0.710818	0.257394	0.827755	0.157957	0.172716	1.28283	0.292145
YLR075W	RPL10	RPL10_k30Ac		0.863941	1.13007	0.68876	1.27572	1.18228	1.14641	1.97981	0.772208	1.42622	1.96558	2.52381	1.65632	2.807	2.46093	2.4568	4.20244	1.59216	3.02603	0.0667291	0.0224156	0.116894	0.0125447	0.0254473	0.0256598	0.000658451	0.13067	0.00794382	0.873442	0.579267	0.78928	0.173006	0.153622	0.157487	0.00932595	0.298414	0.0593972	2.40259	0.0597927
YLR075W	RPL10	RPL10_k164Ac		-0.0517859	0.437052	-0.180896	0.50481	0.63841	0.526484	0.818619	0.0371406	0.301459	-0.073704	1.10994	-0.306641	1.23416	1.41133	1.21691	1.83012	-0.0430049	0.597659	0.941806	0.27711	0.76154	0.228099	0.169912	0.234487	0.0786322	0.966024	0.555199	0.998384	0.887411	0.95558	0.575859	0.418982	0.510191	0.195982	0.979969	0.745404	1.14848	0.36622
YLR075W	RPL10	RPL10_k121Ac		-0.268288	-0.24159	-0.0101882	0.3039	0.219947	0.353351	0.226275	-0.0234192	0.173608	-1.09766	-1.04301	0.213291	1.31039	0.656621	1.40347	0.629693	-0.347068	0.498251	0.28234	0.306472	0.832751	0.201435	0.517151	0.172218	0.534349	0.731313	0.622464	0.942458	0.887411	0.980765	0.561957	0.732681	0.437593	0.681468	0.844674	0.795073	1.49485	0.20154
YLR075W	RPL10	RPL10_k38Ac		0.226422	-0.035533	0.220682	0.0933053	0.0318831	0.14274	0.10179	0.345619	0.025756	0.913039	-0.101837	1.02323	0.305236	-0.150104	0.38178	0.0611777	1.06936	-0.1328	0.369548	0.919661	0.315553	0.762598	0.881832	0.705703	0.951682	0.294661	0.895366	0.955471	0.99711	0.848733	0.923034	0.939218	0.868422	0.972144	0.498892	0.955014	0.484957	0.871434
YLR075W	RPL10	RPL10_k170Ac		-0.443768	-0.347296	-0.364497	-0.465607	0.35246	-0.602905	0.0627697	-0.220629	-1.17762	-0.961224	-0.774182	-0.698931	-1.08495	0.637809	-1.46324	-0.0509865	-0.627115	-2.82663	0.345227	0.445754	0.490753	0.287824	0.529133	0.155297	0.959723	0.536011	0.00889007	0.949447	0.937993	0.914432	0.62074	0.743715	0.415915	0.977643	0.699951	0.0605614	1.76914	0.12286
YLR075W	RPL10	RPL10_k183Ac		0.0274407	-0.237762	0.0315394	-0.270481	-0.343398	-0.604465	-0.621572	-0.0878203	-0.576349	0.161584	-0.747855	0.291179	-0.912701	-1.35338	-2.0918	-2.29822	-0.46243	-2.07569	0.872873	0.461208	0.773207	0.369722	0.187497	0.0462916	0.0297769	0.64759	0.0478733	0.998384	0.942872	0.962751	0.68676	0.438386	0.21996	0.100599	0.789324	0.167103	1.89109	0.0983611
YLR075W	RPL10	RPL10_k158Ac		0.000427121	-0.0580913	-0.0541576	-0.357538	-0.72229	-0.607582	-0.248792	-0.49969	-0.757534	0.0561873	-0.124634	0.00951645	-0.911234	-1.97024	-1.60172	-0.827497	-1.37304	-2.03072	0.955619	0.901764	0.992479	0.37048	0.0594646	0.121208	0.415429	0.181377	0.0525466	0.998384	0.995355	0.999023	0.686949	0.246736	0.37297	0.581478	0.363989	0.175513	1.39846	0.239014
YLR075W	RPL10	RPL10_k101Ac		-0.639797	0.00368113	-0.0644056	-0.334448	-0.851929	-0.642149	-1.3027	-1.74395	-0.847781	-1.3268	0.0246616	-0.0137671	-0.740416	-1.9867	-1.46293	-2.98175	-3.86369	-1.95449	0.202974	0.980626	0.989184	0.469644	0.0641394	0.162618	0.00871634	0.0013473	0.0681262	0.942458	0.997933	0.998676	0.7544	0.259553	0.427742	0.0472028	0.0189007	0.207563	3.45993	0.0144578
YLR075W	RPL10	RPL10_k74Ac		-0.296132	-0.212898	-0.272579	-0.143355	-0.631719	-0.683546	-0.768878	-0.714395	-0.163077	-0.842505	-0.630914	-0.660078	-0.472272	-2.16708	-2.2219	-2.62703	-2.36484	-0.692133	0.407131	0.533562	0.514965	0.640643	0.0395005	0.0351319	0.0142057	0.0257211	0.494942	0.971967	0.962634	0.914432	0.859332	0.200263	0.187498	0.0626197	0.112425	0.692758	1.84387	0.107215
YLR075W	RPL10	RPL10_k191Ac		-0.0209411	-0.0316303	-0.253844	-0.985561	-1.01428	-0.857011	-2.04592	-1.08221	-1.38508	0.00239128	-0.0436685	-0.358844	-1.82446	-1.99177	-1.6413	-3.90467	-2.08255	-2.65131	0.998121	0.965702	0.724345	0.0865802	0.0635312	0.120003	0.0012352	0.0534903	0.0172898	0.998458	0.997933	0.947982	0.383578	0.258222	0.372134	0.0129605	0.171285	0.0878636	3.49318	0.0138684
YLR134W	PDC5	PDC5_k228Ac	PDC1_k228Ac	0.0628938	0.104772	-0.283613	0.170249	0.218493	0.311971	0.00211774	0.070883	-0.500004	0.169728	0.224408	-0.449767	0.319113	0.290513	0.54465	-0.165484	0.0329059	-1.12022	0.867325	0.825245	0.658838	0.753719	0.775109	0.593413	0.870611	0.974152	0.278955	0.998384	0.98055	0.942481	0.919824	0.882313	0.795357	0.926353	0.983499	0.480586	0.454512	0.884403
YLR134W	PDC5	PDC5_k327Ac	PDC1_k327Ac	0.138363	-0.10087	0.176975	-0.740358	-0.938355	-0.726859	-1.05168	-1.09147	-0.680506	0.321785	-0.186473	0.470774	-1.50371	-2.0258	-1.53394	-2.27764	-2.29573	-1.48748	0.750169	0.85351	0.641698	0.144616	0.0530811	0.137033	0.0311431	0.0299392	0.148826	0.998384	0.989158	0.936169	0.485238	0.231165	0.395783	0.104022	0.121155	0.331649	2.3745	0.0408115
YLR150W	STM1	STM1_k46Ac		0.737437	0.400487	0.61712	0.600113	0.840316	0.253797	0.956682	0.509861	0.286906	1.54655	0.831178	1.37439	1.20099	1.56257	0.437768	1.7743	0.927268	0.458014	0.141282	0.417956	0.188035	0.247021	0.137475	0.667335	0.0948069	0.367397	0.653026	0.897372	0.93417	0.820281	0.594546	0.377097	0.842318	0.220448	0.569658	0.810057	0.675038	0.720567
YLR153C	ACS2	ACS2_k19Ac		-0.0903394	0.355491	0.42161	0.413228	0.343598	1.07609	-0.0554071	0.293527	0.343711	-0.138094	0.736754	0.97265	0.817399	0.549254	2.10371	-0.285008	0.485001	0.571466	0.891222	0.467818	0.339622	0.421072	0.587482	0.0451523	0.777879	0.631706	0.572554	0.998384	0.947863	0.879198	0.722753	0.791007	0.216643	0.870019	0.774774	0.75911	0.926025	0.519033
YLR153C	ACS2	ACS2_k388Ac		0.388921	0.459231	0.231412	0.548533	0.459874	0.158023	1.15406	0.819572	1.57497	0.822345	0.934069	0.578827	1.07673	0.774229	0.238528	2.13789	1.53041	3.02613	0.42282	0.363983	0.570667	0.297373	0.449948	0.814462	0.0481023	0.145207	0.00794209	0.979459	0.91856	0.925223	0.631963	0.69619	0.923432	0.140585	0.316535	0.0593972	1.64579	0.18337
YLR153C	ACS2	ACS2_k205Ac		-0.642151	-0.237637	-0.330954	-0.376669	-0.808167	-0.817846	-0.948994	-0.648511	-0.625581	-1.40063	-0.519307	-0.616726	-0.874045	-1.9904	-1.93544	-2.33653	-1.58812	-1.55337	0.173056	0.607906	0.542738	0.390035	0.0570743	0.0637975	0.0273787	0.124254	0.132332	0.928394	0.96265	0.921881	0.701598	0.240201	0.267138	0.0951151	0.293312	0.308439	1.12367	0.381417
YLR167W	RPS31	RPS31_k107Ac		-0.287679	-0.101289	-0.0452709	0.0447623	-0.175955	-0.15184	0.14769	-0.0922805	-0.0292692	-0.786706	-0.277097	0.0377208	0.102516	-0.737172	-0.564917	0.185422	-0.434672	-0.270286	0.442811	0.78521	0.970371	0.919605	0.47156	0.57987	0.855199	0.669535	0.790353	0.992447	0.971075	0.99428	0.972418	0.71076	0.786985	0.922257	0.801158	0.892784	0.247321	0.980606
YLR167W	RPS31	RPS31_k143Ac		0.172408	-0.80905	-0.0051649	-0.75324	0.124493	-0.342609	-0.0216029	-0.489739	0.0511945	0.462544	-1.90396	0.125543	-1.81405	0.12292	-0.906225	-0.253619	-1.29295	-0.0254971	0.64751	0.0679524	0.901052	0.081139	0.903108	0.373076	0.801769	0.207315	0.979852	0.992447	0.671771	0.982542	0.37644	0.946818	0.644245	0.885938	0.393524	0.996769	1.49106	0.202907
YLR167W	RPS31	RPS31_k149Ac		-0.363623	-0.378543	-0.51549	-0.519408	-0.37245	-0.658034	-0.693894	-1.11507	-0.244461	-0.875517	-0.950838	-1.17331	-1.3582	-1.14182	-1.78704	-1.99793	-2.99923	-0.785776	0.394089	0.355658	0.257633	0.193016	0.270124	0.0926537	0.0627986	0.0084029	0.44334	0.971438	0.91856	0.820287	0.554104	0.542827	0.32341	0.166371	0.0575193	0.64892	1.31382	0.302691
YLR175W	CBF5	CBF5_k3Ac		-0.767332	-0.256153	0.184739	-0.192898	0.329032	0.0258687	0.0280821	-0.719926	-0.690556	-1.16182	-0.387263	0.378502	-0.316651	0.399601	-0.0201028	-0.088953	-1.20737	-1.17335	0.262142	0.703602	0.709972	0.755552	0.69467	0.984207	0.93021	0.244621	0.25762	0.942458	0.968962	0.946277	0.920639	0.855547	0.992291	0.962746	0.436038	0.458301	0.77023	0.645262
YLR175W	CBF5	CBF5_k267Ac		0.623974	0.23128	0.163592	0.410832	-0.214839	-0.193693	0.149986	0.0529205	-0.823626	1.68485	0.623331	0.577738	1.04461	-0.749851	-0.606063	0.169099	-0.00379621	-2.30884	0.111181	0.541744	0.571384	0.31154	0.464096	0.552871	0.867812	0.997017	0.034458	0.874188	0.962634	0.925223	0.65092	0.707674	0.764718	0.925099	0.997798	0.137061	2.42725	0.0577226
YLR175W	CBF5	CBF5_k358Ac		-0.110098	-0.986004	-0.245937	-0.0496608	0.232195	-0.9509	0.0737775	-0.655305	-1.0918	-0.175835	-1.95787	-0.376158	-0.119758	0.319099	-1.9808	-0.0227192	-1.42042	-2.30917	0.862603	0.0676976	0.71168	0.906147	0.753729	0.0648533	0.982152	0.174445	0.0344355	0.998384	0.671771	0.946277	0.969867	0.878357	0.267138	0.990015	0.354914	0.137061	1.98351	0.110323
YLR175W	CBF5	CBF5_k134Ac		-0.137496	-0.115633	-0.338298	-0.796466	-0.861699	-1.10896	-0.46042	-1.28654	-0.936429	-0.32969	-0.308481	-0.801841	-2.30751	-2.67317	-3.28324	-1.56062	-3.83588	-2.85594	0.745859	0.761648	0.43425	0.0345486	0.0165322	0.00461873	0.137933	0.00142919	0.0113329	0.998384	0.970363	0.904922	0.283047	0.12176	0.0673603	0.282189	0.0196571	0.0695559	3.81326	0.00937473
YLR180W	SAM1	SAM1_k299Ac	SAM2_k299Ac	-0.162695	-0.498848	-0.827585	-1.48691	-0.716249	-1.36861	-2.19741	-1.72461	-2.4424	-0.251241	-0.87841	-1.37666	-2.67804	-1.41142	-2.51755	-4.08308	-3.18231	-4.47982	0.804787	0.392564	0.187345	0.0163679	0.177039	0.0227012	0.000846842	0.00571703	0.000368278	0.998384	0.91856	0.820281	0.196015	0.426108	0.147359	0.0106306	0.0462703	0.00847615	4.79813	0.00308994
YLR185W	RPL37A	RPL37A_k10Ac	RPL37B_k10Ac	-0.0639607	-0.177362	-0.0415064	-0.0507176	0.309246	0.294387	0.262204	0.529321	0.189489	-0.133651	-0.543274	0.0528374	-0.195092	0.757673	0.819013	0.567338	1.5217	0.408709	0.8947	0.591534	0.958262	0.846826	0.455408	0.420167	0.575314	0.140064	0.686075	0.998384	0.96265	0.990771	0.953619	0.699539	0.680116	0.716057	0.310714	0.830514	0.743005	0.667111
YLR185W	RPL37A	RPL37A_k31Ac	RPL37B_k31Ac	-0.0369002	-0.397983	-0.331926	-0.189263	-0.131813	-0.0191531	-0.320965	-0.381855	-0.929124	-0.0321683	-0.856531	-0.601324	-0.437802	-0.449086	-0.127132	-0.891452	-0.95761	-2.17554	0.974731	0.404196	0.555946	0.667311	0.659319	0.900401	0.385736	0.352333	0.0447269	0.998384	0.919064	0.924498	0.872956	0.835781	0.961564	0.552713	0.555023	0.159909	0.819586	0.607024
YLR185W	RPL37A	RPL37A_k52Ac		-0.240077	0.0187563	-0.257916	0.00319573	-0.150665	-0.0856238	0.469437	-0.1527	-0.227516	-0.738641	0.0900408	-0.677899	-0.0236613	-0.757625	-0.421774	1.30315	-0.702172	-0.981461	0.466691	0.92894	0.503779	0.981302	0.455436	0.67663	0.203862	0.488764	0.335342	0.992447	0.99711	0.914432	0.991773	0.699539	0.848134	0.358339	0.664773	0.547757	0.90519	0.535109
YLR185W	RPL37A	RPL37A_k85Ac		0.174361	0.126479	-0.00396854	0.177374	-0.0889961	-0.125085	0.396492	0.107002	0.393648	0.562383	0.38409	0.154548	0.478267	-0.462707	-0.468671	0.890638	0.150534	0.948876	0.581554	0.705907	0.879087	0.638851	0.649729	0.64555	0.386159	0.882202	0.356625	0.992447	0.968962	0.980765	0.858601	0.832218	0.828305	0.552782	0.934271	0.569749	0.482345	0.865967
YLR185W	RPL37A	RPL37A_k43Ac		-0.801965	-0.448941	-0.335463	-1.15958	-1.06649	-0.778138	-1.37977	-1.62928	0.479007	-1.11027	-0.62816	-0.395093	-1.66565	-1.62223	-1.16321	-2.08592	-2.39743	0.593899	0.283091	0.538654	0.697928	0.114999	0.124051	0.261591	0.0531464	0.0289003	0.560782	0.942458	0.962634	0.94377	0.419291	0.361121	0.535915	0.149724	0.118515	0.748896	1.78296	0.149029
YLR192C	HCR1	HCR1_k79Ac		0.0718553	-0.0522824	0.369281	-0.530072	0.749833	0.855296	0.480836	0.166267	0.378415	0.14695	-0.0694683	0.667245	-0.843655	1.05732	1.27511	0.617942	0.17473	0.494236	0.884985	0.945467	0.514008	0.411147	0.305878	0.220253	0.545204	0.863457	0.627774	0.998384	0.99711	0.914432	0.716709	0.576838	0.496835	0.692315	0.924998	0.796478	0.743233	0.666488
YLR192C	HCR1	HCR1_k166Ac		-0.231947	-0.245524	-0.20483	-0.355293	-0.0462315	-0.0498303	-0.00595972	0.328702	0.475997	-0.605914	-0.686892	-0.424259	-1.05599	-0.34383	-0.255977	-0.263193	0.792644	1.19643	0.552968	0.501866	0.676957	0.306467	0.735397	0.80119	0.79572	0.43944	0.248746	0.992447	0.955511	0.94377	0.643057	0.872452	0.91941	0.885269	0.631507	0.447907	0.9279	0.526954
YLR197W	NOP56	NOP56_k382Ac		0.691261	0.462983	0.642612	0.152536	0.281746	0.644579	0.0811439	-0.606594	0.149215	1.34469	0.887244	1.32039	0.2683	0.393851	1.14174	-0.00750968	-1.24568	0.16451	0.19725	0.38793	0.205058	0.791855	0.698827	0.270158	0.9941	0.230597	0.871365	0.942458	0.91856	0.820287	0.926393	0.856379	0.542896	0.996807	0.422474	0.940308	1.25048	0.332625
YLR197W	NOP56	NOP56_k340Ac		-0.435567	0.250296	-0.556821	0.414314	0.12708	0.636728	0.705181	0.595373	0.621836	-1.02348	0.639102	-1.23521	1.00075	0.134499	1.48071	1.5354	1.33964	1.38648	0.32112	0.53169	0.234367	0.331662	0.894665	0.157869	0.143983	0.198853	0.184387	0.942458	0.962634	0.820287	0.662792	0.944553	0.41901	0.28652	0.384235	0.376081	2.11193	0.0912072
YLR197W	NOP56	NOP56_k137Ac		-0.0284069	-0.101394	-0.193728	-0.584205	-0.589557	-0.439695	-0.801678	-0.469192	-0.465506	-0.0181232	-0.275337	-0.399285	-1.74851	-1.94838	-1.4075	-2.60876	-1.54021	-1.55157	0.985678	0.785217	0.692919	0.0920849	0.0621554	0.171034	0.0148181	0.135502	0.132763	0.998458	0.971075	0.94377	0.392026	0.255027	0.43587	0.0636852	0.304829	0.30894	1.65238	0.151865
YLR208W	SEC13	SEC13_k22Ac		0.252093	0.462694	0.784057	0.729329	0.787298	1.04764	1.08329	1.16921	1.48575	0.754155	1.29338	2.3148	1.97695	1.96425	2.7734	2.74393	3.06466	3.91407	0.461578	0.21402	0.0340549	0.065323	0.0668958	0.0134484	0.0142922	0.00732475	0.00121083	0.992447	0.845813	0.586135	0.3511	0.264124	0.117201	0.0626561	0.0535657	0.0173983	2.67493	0.0407423
YLR216C	CPR6	CPR6_k38Ac		0.608382	0.466382	0.828765	1.31512	1.53211	1.62804	1.49676	1.5115	1.54245	1.87497	1.40982	2.6365	3.87982	4.33887	4.7252	4.19703	4.33228	4.40187	0.0789417	0.177503	0.0178221	0.00130202	0.000494413	0.000221441	0.000665992	0.000501289	0.000433343	0.873442	0.840405	0.525039	0.0581175	0.0176451	0.00993671	0.00934229	0.0108588	0.00911878	5.1822	0.00207567
YLR216C	CPR6	CPR6_k231Ac		-0.164737	0.249676	-0.115048	1.30234	0.278724	1.41067	0.746625	0.943751	0.850073	-0.193359	0.349389	-0.0774167	1.75346	0.279485	1.86166	0.897644	1.20687	1.06951	0.849081	0.731298	0.93924	0.0984209	0.78341	0.0808936	0.382522	0.244809	0.300517	0.998384	0.968962	0.989395	0.400047	0.887079	0.297208	0.549177	0.436038	0.508223	1.12929	0.397304
YLR216C	CPR6	CPR6_k145Ac		0.182823	0.706846	0.577486	1.07481	1.39828	1.24105	1.09933	1.02587	1.25174	0.402545	1.40283	1.24744	2.08986	2.60195	2.36006	1.99085	1.90701	2.33557	0.690549	0.172408	0.223273	0.0464798	0.0150526	0.0259944	0.0570227	0.067541	0.0274366	0.992447	0.840405	0.820287	0.31346	0.116697	0.158878	0.157753	0.202623	0.119569	1.50117	0.199283
YLR216C	CPR6	CPR6_k250Ac		0.0626641	0.228392	0.325967	0.481941	0.976714	0.648791	0.997763	0.661501	0.925333	0.260456	0.724496	1.17779	1.44711	2.7728	1.87122	2.79944	1.86231	2.64844	0.797793	0.479095	0.255895	0.166939	0.0134649	0.0794867	0.0127427	0.0807972	0.0173917	0.998384	0.955511	0.820287	0.515848	0.110188	0.294922	0.0584734	0.225406	0.0880344	2.07983	0.0956313
YLR229C	CDC42	CDC42_k153Ac		-0.0800522	-0.265601	-1.07424	-0.692459	-0.0204203	-0.548263	0.0226845	-2.35675	-0.201523	-0.104335	-0.465311	-1.83422	-1.26819	-0.16819	-1.05953	-0.112706	-4.35187	-0.475499	0.918185	0.647902	0.0850555	0.222654	0.868516	0.304903	0.911648	0.000481136	0.640779	0.998384	0.968962	0.730252	0.575311	0.929066	0.575797	0.954412	0.0105778	0.803976	3.52139	0.0133892
YLR249W	YEF3	YEF3_k263Ac		1.08366	0.756864	0.62727	0.779177	0.934351	0.945976	1.42545	1.56776	1.34602	2.2832	1.57868	1.41477	1.58764	1.77878	1.87299	2.76716	3.12444	2.65107	0.0362449	0.133735	0.176071	0.131691	0.0940438	0.0792297	0.0136228	0.00645907	0.0172983	0.815525	0.837666	0.811013	0.455355	0.316622	0.294711	0.0606234	0.0497823	0.0878636	1.56078	0.208576
YLR249W	YEF3	YEF3_k184Ac		0.204405	0.405659	0.496926	0.610832	0.873512	0.84476	0.824847	0.84093	0.129284	0.615781	1.12331	1.50766	1.63191	2.17553	2.18979	2.00972	2.13696	0.183008	0.546594	0.277678	0.150895	0.121982	0.0447279	0.0435068	0.0614193	0.0481882	0.857062	0.992447	0.887411	0.797646	0.434125	0.21391	0.211503	0.164792	0.160062	0.93515	1.40443	0.264201
YLR249W	YEF3	YEF3_k786Ac		-0.105846	0.203527	0.204365	0.470175	0.370828	0.328656	0.387326	0.300135	0.143745	-0.202616	0.512178	0.635877	1.11488	0.722403	0.702605	0.732423	0.595633	0.198304	0.841958	0.615438	0.533737	0.281166	0.480346	0.492275	0.474375	0.559651	0.845274	0.998384	0.96265	0.921881	0.61887	0.710818	0.730904	0.636968	0.716217	0.927786	0.307788	0.961186
YLR249W	YEF3	YEF3_k622Ac		-0.000189175	-0.51493	-0.274407	-0.126514	0.577347	0.197214	0.480083	-0.0751414	-0.360194	0.0492973	-1.13344	-0.483672	-0.305496	1.12774	0.354143	0.882721	-0.289471	-0.943431	0.961285	0.273527	0.635091	0.763879	0.275856	0.727799	0.390298	0.775893	0.359319	0.998384	0.887411	0.935978	0.923034	0.54831	0.879716	0.557082	0.873769	0.57281	1.04659	0.447235
YLR249W	YEF3	YEF3_k1013Ac		-0.0036232	0.35778	0.475449	0.112893	-0.0621088	-0.0502884	0.612927	0.418176	0.126076	0.0428013	0.840207	1.22602	0.236079	-0.309979	-0.204662	1.21304	0.83612	0.14744	0.966383	0.413021	0.237715	0.81633	0.760529	0.840385	0.242506	0.41525	0.884604	0.998384	0.932891	0.820287	0.936491	0.87896	0.934255	0.404544	0.611456	0.949724	0.661152	0.731579
YLR249W	YEF3	YEF3_k630Ac		0.0578091	-0.0106294	0.0747422	-0.0508931	-0.0859736	-0.0572387	-0.230369	-0.103244	0.325464	0.313241	-0.0110811	0.519386	-0.238943	-0.621112	-0.375628	-1.23448	-0.61674	1.03118	0.756578	0.991243	0.607852	0.813009	0.539893	0.710218	0.227982	0.542729	0.311881	0.998384	0.997959	0.93565	0.934893	0.74954	0.870833	0.386886	0.704689	0.52213	0.837178	0.58923
YLR249W	YEF3	YEF3_k620Ac		0.481077	0.758907	0.0964229	-0.148798	-0.317937	-0.441487	0.22722	-0.58216	-0.243744	1.04471	1.59139	0.32052	-0.329965	-0.810951	-0.996818	0.294929	-1.32121	-0.634454	0.311495	0.130843	0.752671	0.745654	0.429147	0.33351	0.771794	0.204788	0.534642	0.942458	0.837666	0.953297	0.913759	0.681242	0.606494	0.865184	0.390236	0.730445	1.70025	0.168862
YLR249W	YEF3	YEF3_k660Ac		0.525989	-0.0396615	-0.174582	0.161916	-0.154786	-0.478068	0.0787094	0.0429824	-0.175754	1.27617	-0.0741725	-0.271382	0.353222	-0.529688	-1.20306	-0.0149424	-0.0265229	-0.553264	0.219888	0.941781	0.789525	0.728476	0.603512	0.246239	0.988261	0.979164	0.587637	0.942458	0.99711	0.969131	0.907045	0.798493	0.523392	0.994336	0.987083	0.768949	0.835237	0.595094
YLR249W	YEF3	YEF3_k204Ac		-0.60406	-0.524735	-0.162646	-0.247087	-0.601406	-0.498325	-0.950831	-0.114387	-0.637053	-0.872768	-0.775448	-0.15698	-0.385912	-1.01131	-0.805673	-1.55402	-0.25316	-1.04852	0.395542	0.449247	0.8772	0.704583	0.326735	0.432099	0.139495	0.803329	0.30979	0.971438	0.9396	0.980765	0.894102	0.595645	0.688264	0.283025	0.89306	0.520598	0.461284	0.880009
YLR249W	YEF3	YEF3_k469Ac		-0.0753337	-0.102951	-0.0202578	-0.664936	-0.614545	-0.599122	-0.453155	-0.396965	-0.176301	-0.108587	-0.194631	0.0771948	-1.38089	-1.40585	-1.30475	-1.10102	-0.92319	-0.487276	0.914357	0.847183	0.939055	0.178978	0.171518	0.203323	0.280899	0.364333	0.630115	0.998384	0.988789	0.989395	0.533673	0.418982	0.476144	0.447533	0.566697	0.79876	0.728827	0.678982
YLR249W	YEF3	YEF3_k275Ac		-0.329415	0.133736	-0.116301	0.239994	-0.543204	-0.660131	-0.187768	-0.118823	-0.48758	-0.978689	0.45095	-0.185765	0.732246	-1.96258	-2.22678	-0.869491	-0.55184	-1.75081	0.342124	0.658003	0.854935	0.47448	0.0671051	0.0404831	0.397278	0.58859	0.0988885	0.949447	0.968962	0.980765	0.757996	0.264124	0.201458	0.564856	0.737239	0.25823	2.06143	0.0982703
YLR249W	YEF3	YEF3_k707Ac		-0.795433	-0.307033	-0.158086	-0.882413	-1.59898	-0.855358	-2.07865	-0.743636	-0.96549	-1.11989	-0.433416	-0.144969	-1.29283	-2.42137	-1.29505	-3.13403	-1.15585	-1.48812	0.279089	0.670429	0.886524	0.214204	0.0275494	0.213456	0.00632987	0.264506	0.155927	0.942458	0.968962	0.980765	0.572009	0.15991	0.490522	0.0395081	0.462179	0.341786	1.87965	0.128855
YLR249W	YEF3	YEF3_k859Ac		-1.66028	-1.31174	-1.47924	-1.60672	-1.63131	-1.35725	-1.58617	-2.00099	-0.774682	-2.26473	-1.80282	-1.965	-2.23551	-2.35604	-1.93012	-2.31072	-2.84173	-1.15669	0.0375842	0.090049	0.0668013	0.0397989	0.0313831	0.0712903	0.0343303	0.0116724	0.264172	0.815525	0.757955	0.69553	0.30298	0.175769	0.277073	0.110666	0.0713422	0.464019	1.26319	0.326411
YLR249W	YEF3	YEF3_k183Ac		-0.733547	-1.24656	-1.56116	-2.2171	-2.62056	-2.38204	-2.85991	-2.21949	-2.51515	-1.75184	-3.05091	-3.70209	-5.48547	-6.63329	-5.9621	-7.25322	-5.60023	-6.34698	0.0987064	0.00753957	0.00189863	4.77e-05	5.4e-06	1.89e-05	1.79e-06	3.81e-05	9.14e-06	0.873442	0.460939	0.186445	0.00702563	0.000795424	0.00217343	0.00021963	0.00218136	0.000792303	11.1864	2.13e-05
YLR249W	YEF3	YEF3_k902Ac		-0.125637	-1.18897	-1.32183	-2.1965	-2.56698	-2.80459	-2.78232	-2.10366	-2.44335	-0.111084	-1.26907	-1.35788	-2.37088	-2.83618	-3.05494	-3.08083	-2.31863	-2.69171	0.912914	0.222348	0.193116	0.0304706	0.0118078	0.00747594	0.00707997	0.0337983	0.0159148	0.998384	0.846979	0.820281	0.264019	0.104059	0.0861614	0.0423935	0.131289	0.0854087	2.69552	0.0395975
YLR259C	HSP60	HSP60_k414Ac		-0.383819	-0.111305	-0.116908	0.28961	0.91652	1.36369	0.450432	1.74859	1.22665	-0.800102	-0.229046	-0.130359	0.618349	1.86709	2.93185	0.808359	3.74902	2.57734	0.435228	0.8217	0.897887	0.544942	0.0800916	0.00967481	0.430595	0.00171854	0.0201081	0.992401	0.978547	0.981877	0.801815	0.292742	0.0996573	0.596676	0.0220122	0.0964794	4.78803	0.00312322
YLR259C	HSP60	HSP60_k247Ac		-0.668249	0.491964	0.136496	0.623496	0.999898	1.10523	0.880836	0.839779	1.10889	-1.85006	1.43125	0.557004	1.75647	2.65518	3.05422	2.2788	2.24928	2.99836	0.0826303	0.171368	0.585139	0.0978909	0.0171534	0.00748721	0.03656	0.0387405	0.0084182	0.873442	0.840405	0.929784	0.400047	0.124467	0.0861614	0.115922	0.14235	0.0605614	4.79868	0.00308814
YLR259C	HSP60	HSP60_k293Ac		-0.384434	0.172764	0.574288	0.850707	0.993496	0.954565	1.2853	1.23023	2.00386	-0.702127	0.350031	1.22573	1.62943	1.7849	1.77535	2.32662	2.27947	3.76459	0.492566	0.730825	0.237821	0.122509	0.0930122	0.0946268	0.0332679	0.0365115	0.00166265	0.992447	0.968962	0.820287	0.434391	0.315684	0.325169	0.108655	0.138255	0.0206178	3.34621	0.0166921
YLR259C	HSP60	HSP60_k298Ac		0.0892383	0.187726	0.282872	0.831294	0.823697	0.954163	0.534239	0.936499	1.45103	0.36731	0.644196	1.12307	2.70536	2.47411	3.01599	1.47969	2.90635	4.57672	0.716338	0.525048	0.271593	0.0118379	0.0201487	0.00563277	0.15088	0.00734573	0.000101107	0.997941	0.962634	0.820287	0.173006	0.138042	0.0734255	0.295362	0.0535657	0.00385275	4.15758	0.00202418
YLR259C	HSP60	HSP60_k443Ac		-0.835525	0.383012	-0.61032	0.241938	0.78054	0.602099	1.21059	0.602317	0.823062	-1.82103	0.87507	-1.23671	0.518948	1.58479	1.26138	2.52004	1.2269	1.70428	0.0871226	0.394325	0.233822	0.610814	0.132337	0.225033	0.0225874	0.237391	0.10743	0.873442	0.91856	0.820287	0.842576	0.371949	0.50429	0.0833156	0.428525	0.271911	3.63182	0.0116815
YLR259C	HSP60	HSP60_k86Ac		0.418139	0.525749	0.734581	0.609397	0.419511	0.516587	1.2933	1.97703	1.65684	0.738627	0.894881	1.32934	1.00504	0.581574	0.801424	2.02638	3.22473	2.67504	0.4707	0.383954	0.202154	0.329656	0.568859	0.434484	0.0595162	0.00522714	0.0164689	0.992447	0.91856	0.820281	0.662792	0.777864	0.688264	0.161828	0.0436319	0.0865752	2.03047	0.102884
YLR259C	HSP60	HSP60_k147Ac		-0.619155	-0.187433	-1.64659	-1.7008	-1.76779	-1.59447	-1.06754	-1.42364	-1.34843	-1.58312	-0.47643	-4.21326	-4.53784	-4.88151	-4.33165	-3.05711	-3.92	-3.74055	0.132719	0.64013	0.000643629	0.000326384	0.000160644	0.000501952	0.00744195	0.00119571	0.00174971	0.887532	0.968962	0.120829	0.0240382	0.00910113	0.0153006	0.0431624	0.0176128	0.02094	6.19319	0.000788937
YLR264W	RPS28B	RPS28B_k14Ac	RPS28A_k14Ac	0.290871	0.145438	-0.518414	-0.353637	-1.4649	-0.861175	-1.25164	-0.98877	-1.47635	0.546715	0.267555	-0.803906	-0.635229	-2.68483	-1.57133	-2.33406	-1.82138	-2.68589	0.592026	0.792418	0.43309	0.534149	0.0161413	0.135431	0.0327817	0.0870676	0.0161061	0.992447	0.971075	0.904922	0.797974	0.119478	0.393472	0.10779	0.235322	0.0854087	2.96345	0.0275058
YLR276C	DBP9	DBP9_k456Ac		-0.805033	-0.467304	-0.744165	-1.66494	-2.57669	-2.46508	-3.29886	-3.24749	-3.44359	-1.78508	-1.04787	-1.56475	-3.81995	-6.04187	-5.70981	-7.71692	-7.52964	-7.99403	0.0858314	0.304271	0.129641	0.000739035	2.14e-06	5.08e-06	3.28e-08	5.14e-08	1.7e-08	0.873442	0.887411	0.791429	0.0403184	0.000394374	0.00106873	1.35e-05	2.53e-05	1.25e-05	18.6383	3.09e-09
YLR293C	GSP1	GSP1_k39Ac	GSP2_k39Ac	0.38465	0.332891	0.331072	0.274601	0.251338	0.692535	0.476419	0.644054	0.593644	0.729921	0.611153	0.697943	0.474351	0.320339	1.17279	0.701926	1.05781	0.95384	0.475861	0.549579	0.495109	0.641581	0.752806	0.257837	0.492687	0.305662	0.354181	0.992447	0.962634	0.914432	0.859332	0.878357	0.532116	0.653461	0.507599	0.567427	0.244892	0.981227
YLR293C	GSP1	GSP1_k144Ac	GSP2_k144Ac	-0.723275	-0.644136	-0.33211	0.43504	0.336577	0.644867	0.735788	0.629033	0.559126	-1.78336	-1.6188	-0.697322	1.08083	0.671121	1.54189	1.65523	1.46188	1.26484	0.0932708	0.124792	0.495488	0.295602	0.5116	0.142407	0.117118	0.1629	0.22382	0.873442	0.835334	0.914432	0.630132	0.732681	0.402204	0.254017	0.338438	0.418384	3.4402	0.0148207
YLR293C	GSP1	GSP1_k129Ac	GSP2_k129Ac	0.394358	0.305129	0.0533374	0.205821	0.756931	0.19103	1.08367	-1.13597	0.76323	0.956549	0.718498	0.255632	0.449218	1.57089	0.349621	2.29271	-2.73312	1.61024	0.352853	0.482685	0.801452	0.659226	0.135533	0.731127	0.0355722	0.0146145	0.126656	0.949447	0.955511	0.974042	0.870887	0.375537	0.879716	0.113661	0.0834387	0.303355	3.69228	0.0108496
YLR293C	GSP1	GSP1_k101Ac	GSP2_k101Ac	0.682488	0.185454	0.0700659	0.396985	0.170765	0.0126152	0.349776	-0.0285201	0.104277	1.24915	0.34254	0.226994	0.685626	0.173707	-0.0463433	0.46909	-0.146935	0.0750694	0.22936	0.736349	0.823268	0.502643	0.864248	0.963603	0.645256	0.884996	0.941079	0.942458	0.968962	0.980765	0.771905	0.928343	0.987743	0.775887	0.93515	0.97221	0.346996	0.944545
YLR293C	GSP1	GSP1_k125Ac	GSP2_k125Ac	-0.589209	-1.06202	-0.864972	-1.45376	-1.37172	-1.07917	-2.0427	-1.8286	-1.50945	-1.29135	-2.40117	-1.83801	-3.33434	-3.29004	-2.54626	-4.84646	-4.28878	-3.57906	0.214705	0.0286852	0.0844694	0.004145	0.00455265	0.0214186	0.000172595	0.000549181	0.00246577	0.942458	0.651542	0.730252	0.109028	0.0638672	0.144723	0.00438331	0.0113347	0.0261022	4.17061	0.00616812
YLR304C	ACO1	ACO1_k638Ac		-0.0377291	0.387625	0.600323	-0.0595194	0.861077	1.62315	1.63674	2.65632	1.86882	-0.0313931	0.801762	1.33482	-0.14131	1.59839	3.21252	3.14606	5.27571	3.66368	0.97534	0.434294	0.200394	0.889367	0.129276	0.00536373	0.00617141	7.24e-05	0.00206004	0.998384	0.937622	0.820281	0.962556	0.365453	0.0719077	0.0388482	0.00313495	0.0231637	6.86736	0.000437794
YLR304C	ACO1	ACO1_k406Ac		0.254533	-0.155811	-0.441902	-0.144024	1.01511	1.40287	0.923743	1.27304	-0.0910115	0.608457	-0.325385	-0.843955	-0.33898	2.07159	2.99879	1.84357	2.67903	-0.336206	0.551321	0.749054	0.410984	0.738979	0.0546199	0.00841069	0.0836173	0.0163345	0.741031	0.992447	0.968983	0.899057	0.910892	0.233726	0.0924548	0.204259	0.08909	0.864094	4.06504	0.00696635
YLR304C	ACO1	ACO1_k254Ac		0.221697	0.0717264	-0.285809	0.262056	0.289168	0.834695	0.109402	0.750076	0.745166	0.583925	0.190356	-0.54531	0.602928	0.518002	1.90522	0.0581034	1.66529	1.63547	0.567313	0.851395	0.592969	0.554904	0.611458	0.0746586	0.954377	0.115072	0.121229	0.992447	0.988789	0.933167	0.806884	0.805616	0.283433	0.974218	0.280166	0.293701	1.33625	0.292701
YLR304C	ACO1	ACO1_k602Ac		0.320915	0.300675	0.240648	0.986036	1.20131	0.563827	0.952033	1.22022	1.16594	0.714221	0.642024	0.621571	2.03106	2.34884	1.09282	1.80429	2.42646	2.29778	0.485255	0.529839	0.542872	0.0589916	0.0318346	0.290458	0.0898097	0.0272699	0.0352186	0.992447	0.962634	0.921881	0.340885	0.176952	0.560739	0.215084	0.11576	0.138454	1.56149	0.208352
YLR304C	ACO1	ACO1_k229Ac	ACO2_k229Ac	-0.193278	-0.514111	-0.934997	-0.581585	-0.523178	-0.584375	-0.301002	-0.827578	-0.104188	-0.423059	-1.2524	-2.16932	-1.46375	-1.4741	-1.54137	-0.955119	-2.18157	-0.410891	0.677815	0.228203	0.0452692	0.162394	0.15962	0.142533	0.353553	0.0442065	0.686536	0.992447	0.850993	0.629071	0.514466	0.409618	0.402204	0.521195	0.154304	0.830514	1.08704	0.422221
YLR340W	RPP0	RPP0_k132Ac		-0.154509	0.0688317	0.0580165	0.0795415	0.0313786	0.226767	0.389758	0.708718	0.78083	-0.315001	0.182502	0.276303	0.165208	-0.0985655	0.447761	0.725513	1.5584	1.71216	0.756782	0.857453	0.78581	0.870824	0.922693	0.660256	0.478488	0.138458	0.105939	0.998384	0.991388	0.968726	0.957693	0.949931	0.838411	0.639576	0.308546	0.270202	0.925915	0.528364
YLR340W	RPP0	RPP0_k144Ac		0.187857	0.117966	0.322341	-0.0165635	-0.115443	0.168978	-0.277028	-0.161136	-0.3736	0.550415	0.329466	0.996388	-0.0700443	-0.493053	0.341135	-0.948755	-0.564585	-1.14096	0.589545	0.746025	0.333712	0.945016	0.628591	0.737386	0.356685	0.58009	0.270474	0.992447	0.968962	0.870015	0.981272	0.815749	0.881631	0.523825	0.732667	0.472583	0.930967	0.52478
YLR340W	RPP0	RPP0_k7Ac		0.146738	-0.00446772	0.00305204	-0.367141	-0.965494	-0.758462	-0.816855	-0.275428	-0.645896	0.522631	0.010298	0.188813	-1.16695	-3.21109	-2.46563	-2.78963	-1.02001	-2.18913	0.605623	0.991862	0.851694	0.253743	0.0034839	0.0205379	0.0097067	0.317051	0.0376881	0.992447	0.997959	0.980765	0.598142	0.0545935	0.142547	0.0499209	0.521223	0.14371	3.77438	0.00370804
YLR340W	RPP0	RPP0_k14Ac		0.0685533	-0.150729	-0.168196	-1.05601	-0.917154	-0.818662	-1.33673	-1.39992	-1.55188	0.206795	-0.325524	-0.250975	-2.42823	-2.25453	-1.95277	-3.23826	-3.31213	-3.67542	0.837769	0.74737	0.803791	0.0223374	0.0327445	0.061607	0.00325604	0.0027067	0.00107391	0.998384	0.968962	0.975624	0.226917	0.179155	0.262275	0.024223	0.029102	0.0159785	4.50635	0.00118947
YLR340W	RPP0	RPP0_k75Ac		-0.413918	-0.900098	-0.513129	-1.42324	-1.2293	-1.03422	-2.06178	-0.698457	-0.330723	-0.662814	-1.51001	-0.770205	-2.42572	-2.20345	-1.81577	-3.63315	-1.274	-0.664465	0.51677	0.150297	0.452264	0.0273104	0.0423672	0.0879586	0.00219806	0.220639	0.51574	0.992447	0.837666	0.904922	0.243808	0.20542	0.3122	0.0189341	0.409321	0.71065	2.27433	0.0719284
YLR340W	RPP0	RPP0_k8Ac		-0.289871	-0.32443	-0.654492	-1.07325	-1.19686	-1.71226	-1.71407	-1.26431	-2.26511	-0.579611	-0.68575	-1.29186	-2.34643	-2.74969	-3.79229	-3.89663	-2.85596	-5.03979	0.570151	0.502567	0.214531	0.0319872	0.0141234	0.00156767	0.00125642	0.0113323	0.000116378	0.992447	0.955511	0.820287	0.273937	0.110658	0.0321276	0.0129605	0.069843	0.00418108	5.48051	0.00154242
YLR342W	FKS1	FKS1_k889Ac		0.072963	0.088976	0.0204626	-0.083864	0.52447	0.492448	0.646657	-0.0991358	0.246025	0.169323	0.172105	0.139537	-0.16724	0.803328	0.806852	0.998642	-0.273012	0.327411	0.867639	0.865486	0.890746	0.869251	0.433414	0.431438	0.332652	0.788294	0.74755	0.998384	0.993548	0.980765	0.957693	0.684265	0.688264	0.503533	0.881668	0.868407	0.376639	0.929961
YLR344W	RPL26A	RPL26A_k46Ac	RPL26B_k46Ac	0.397676	0.462619	0.489928	0.59796	0.00751538	-0.288788	0.21933	-0.942457	0.593149	0.936984	1.04965	1.2226	1.31154	-0.145592	-0.730869	0.299448	-2.22426	1.18534	0.357324	0.303463	0.232365	0.201051	0.885358	0.471345	0.766961	0.0349542	0.246525	0.951787	0.887411	0.820287	0.561952	0.940335	0.711649	0.861734	0.133734	0.444469	2.52182	0.0313177
YLR344W	RPL26A	RPL26A_k84Ac	RPL26B_k84Ac	-1.02211	-0.75798	-0.783167	-0.795563	-1.23958	-0.914082	-1.10505	-0.861962	-0.722244	-1.9746	-1.4815	-1.43211	-1.59122	-2.59169	-1.88173	-2.35043	-1.80964	-1.54862	0.0656121	0.15766	0.171125	0.130883	0.0195291	0.0779657	0.0317348	0.0889428	0.140785	0.873442	0.840405	0.811013	0.453626	0.135053	0.290743	0.10552	0.239074	0.320717	0.971427	0.496655
YLR351C	NIT3	NIT3_k128Ac		-0.409326	-0.632141	-0.585344	-0.672546	-0.664783	-0.393758	-1.27546	-0.882176	-0.537403	-1.20606	-1.94532	-1.6431	-2.12721	-2.29804	-1.34764	-4.23931	-2.9181	-1.86738	0.238574	0.0625404	0.112311	0.0429769	0.0297885	0.189313	0.000246624	0.00714079	0.0730751	0.942458	0.658275	0.780352	0.307306	0.169415	0.458648	0.00532979	0.0531972	0.213951	2.4777	0.0338944
YLR354C	TAL1	TAL1_k56Ac		0.245219	0.108323	0.168724	0.0598598	0.216555	1.19511	0.206424	0.764457	1.38405	0.538939	0.233981	0.456842	0.100117	0.289738	2.33004	0.244409	1.43081	2.66407	0.597258	0.817931	0.65385	0.92148	0.775692	0.0330439	0.809983	0.171492	0.0168437	0.992447	0.976347	0.940548	0.97247	0.882313	0.180538	0.889713	0.350333	0.0868727	1.869	0.13093
YLR354C	TAL1	TAL1_k219Ac		0.258557	1.0234	0.976256	0.702964	0.266192	0.578747	-0.256165	0.317618	0.403731	0.393627	1.44552	1.44981	0.971147	0.271146	0.756948	-0.478422	0.369009	0.479142	0.698989	0.167379	0.166196	0.345752	0.789704	0.459949	0.638742	0.716899	0.638241	0.992447	0.840405	0.811013	0.674569	0.891206	0.704267	0.76998	0.834777	0.803063	0.739878	0.669137
YLR355C	ILV5	ILV5_k382Ac		-0.362798	-0.886785	0.677808	1.01263	1.91747	1.79068	1.43107	1.04639	1.11544	-0.341113	-0.880435	0.737018	1.00411	1.84774	1.75481	1.34816	0.993644	1.05526	0.737402	0.391498	0.471651	0.330089	0.0829816	0.0981826	0.196156	0.335007	0.306793	0.998384	0.91856	0.910162	0.662792	0.29702	0.329221	0.351079	0.535212	0.517054	1.60024	0.196472
YLR355C	ILV5	ILV5_k126Ac		-0.221516	-0.0357717	-0.00420854	0.278956	1.02287	0.473954	0.34884	0.382422	-0.0550509	-0.522921	-0.0734096	0.141153	0.705334	2.49326	1.14203	0.692026	0.86085	-0.306965	0.608108	0.942379	0.88949	0.490621	0.0238433	0.270042	0.498721	0.401882	0.762781	0.992447	0.99711	0.980765	0.761967	0.150702	0.542896	0.658257	0.599162	0.876424	1.55509	0.210382
YLR355C	ILV5	ILV5_k353Ac		0.462829	0.945832	0.785153	0.930023	0.850293	0.309734	1.12952	1.0979	0.522598	1.33376	2.6221	2.31832	2.52921	2.13789	0.745067	2.87165	2.86927	1.26667	0.200731	0.0183546	0.0338185	0.0221717	0.0481022	0.466904	0.0109686	0.011023	0.223184	0.942458	0.563256	0.586135	0.226798	0.222088	0.708347	0.0531629	0.0690929	0.417773	1.93083	0.119346
YLR355C	ILV5	ILV5_k208Ac		0.154913	0.126276	0.0512944	0.0926928	-0.0423484	0.150927	0.202345	-0.166044	-0.310353	0.673179	0.509461	0.415295	0.313561	-0.437412	0.426214	0.445404	-0.837566	-1.4146	0.506728	0.614694	0.681308	0.756337	0.665397	0.673434	0.659686	0.40985	0.16896	0.992447	0.96265	0.94377	0.920731	0.838434	0.846389	0.78491	0.607026	0.358098	0.945916	0.503936
YLR355C	ILV5	ILV5_k70Ac		0.564096	0.492907	0.856096	0.129108	-0.8496	0.0211681	-1.04259	-0.170771	0.281523	0.910536	0.777548	1.4195	0.184694	-1.43235	-0.0273198	-1.75124	-0.349634	0.341016	0.375889	0.448042	0.174708	0.855761	0.171058	0.978538	0.098813	0.731117	0.737474	0.961258	0.938785	0.811013	0.953619	0.418982	0.992131	0.225171	0.844674	0.862614	1.96444	0.113505
YLR355C	ILV5	ILV5_k178Ac		-0.203243	-0.471425	-0.304327	-0.239876	-0.595024	-0.581242	-0.358325	-0.194428	-0.489466	-0.540959	-1.38568	-0.736222	-0.747341	-1.99587	-1.85305	-1.32538	-0.743621	-1.64798	0.595897	0.184627	0.472122	0.465568	0.0630429	0.0821801	0.203433	0.467754	0.118612	0.992447	0.840405	0.910162	0.751599	0.257236	0.298892	0.358036	0.648509	0.289881	0.824119	0.603558
YLR355C	ILV5	ILV5_k226Ac		-1.06141	-0.521161	-0.294799	-0.574194	-0.71911	-0.778086	-1.06779	-1.06205	-1.46948	-2.25253	-1.11278	-0.513296	-1.26669	-1.71648	-1.77062	-2.49909	-2.41998	-3.3195	0.0384949	0.282043	0.614673	0.223176	0.105129	0.0954362	0.0235643	0.0276261	0.00427734	0.815525	0.887411	0.93565	0.575311	0.333023	0.325169	0.0850741	0.116154	0.037955	1.9821	0.110556
YLR355C	ILV5	ILV5_k115Ac		-0.0743107	0.0059126	0.126142	-0.449155	-0.751594	-0.912508	-0.964549	-1.46251	-1.58214	-0.0646381	0.017021	0.228609	-0.570258	-1.02344	-1.181	-1.30318	-1.88321	-2.04111	0.949253	0.986628	0.822033	0.576327	0.321139	0.254651	0.210733	0.0777532	0.0578788	0.998384	0.997933	0.980765	0.825445	0.589171	0.531503	0.366711	0.221101	0.18708	1.35953	0.282658
YLR355C	ILV5	ILV5_k332Ac		-0.149033	-0.274277	-0.0803022	-0.737315	-0.946565	-1.19836	-0.601427	-0.365547	-0.72021	-0.148806	-0.312759	-0.026178	-0.877306	-1.19636	-1.45198	-0.805791	-0.492853	-0.917969	0.883544	0.758454	0.979435	0.393145	0.248773	0.165599	0.432033	0.62873	0.3721	0.998384	0.970363	0.998414	0.703648	0.517574	0.428696	0.597544	0.773055	0.587463	0.507424	0.848568
YLR355C	ILV5	ILV5_k136Ac		-1.55778	-0.971088	-1.07468	-0.954416	-2.35792	-1.5641	-3.18026	-1.98582	-0.73306	-1.64252	-1.03041	-1.08752	-1.0318	-2.60005	-1.71454	-3.49291	-2.18235	-0.850375	0.119748	0.317957	0.292721	0.317326	0.0191994	0.105493	0.0029609	0.0441398	0.40751	0.881773	0.887411	0.837579	0.655569	0.134522	0.341432	0.0228346	0.154304	0.619078	1.99013	0.10924
YLR384C	IKI3	IKI3_k26Ac		0.538211	-0.571717	-1.01588	-0.302513	0.0466285	-0.132531	-0.449963	-2.08482	-0.933162	0.619157	-0.622981	-1.05821	-0.345436	-0.0288732	-0.189232	-0.591134	-2.36324	-1.09931	0.544422	0.541968	0.305484	0.734211	0.977318	0.852261	0.562589	0.0309371	0.287703	0.992447	0.962634	0.843067	0.910166	0.988051	0.940062	0.705271	0.123832	0.491631	1.32548	0.29746
YLR399C	BDF1	BDF1_k627Ac		-1.40337	-1.83751	-1.04047	-2.05462	-1.64728	-2.15456	-0.97384	-1.62587	-1.17612	-2.16939	-2.87401	-1.54322	-3.24327	-2.70175	-3.44514	-1.66337	-2.63925	-1.94466	0.0452626	0.0109147	0.142085	0.00502626	0.0155897	0.00327689	0.11546	0.0177221	0.0693872	0.815525	0.472865	0.797646	0.119414	0.118369	0.0548506	0.251959	0.0932311	0.210287	2.03516	0.10217
YLR406C	RPL31B	RPL31B_k18Ac	RPL31A_k18Ac	0.174057	0.0294572	-0.147527	0.190352	-0.31196	-0.190222	-0.199685	-0.0251336	0.0656873	0.399583	0.0758332	-0.18224	0.366761	-0.783122	-0.466104	-0.579749	-0.161846	0.00765937	0.694682	0.94048	0.857656	0.718544	0.444853	0.647347	0.57006	0.873429	0.993982	0.992447	0.99711	0.980765	0.900013	0.691212	0.828446	0.711006	0.930268	0.997242	0.30021	0.96404
YLR406C	RPL31B	RPL31B_k26Ac	RPL31A_k26Ac	-0.22318	-0.150358	-0.238151	-0.455852	-0.621009	-0.269572	0.0262159	-0.196733	-0.751463	-0.540576	-0.383533	-0.484669	-1.25376	-1.86647	-0.829512	-0.158494	-0.675565	-2.18827	0.593366	0.70442	0.631939	0.221003	0.0732063	0.414309	0.875283	0.505236	0.0377569	0.992447	0.968962	0.935978	0.575311	0.279855	0.678557	0.928885	0.675943	0.14371	1.03647	0.438603
YLR406C	RPL31B	RPL31B_k5Ac	RPL31A_k5Ac	0.181663	0.0422406	0.114525	-0.449576	-0.487125	-0.547089	0.170208	-0.0134178	-0.392408	0.423134	0.103834	0.358005	-0.954032	-1.16183	-1.2157	0.17655	-0.140681	-0.94279	0.675651	0.918092	0.723208	0.348787	0.255778	0.234939	0.86122	0.889198	0.354401	0.992447	0.99711	0.947982	0.676965	0.52328	0.51042	0.923936	0.936777	0.567427	0.860259	0.570606
YLR406C	RPL31B	RPL31B_k86Ac	RPL31A_k86Ac	0.297266	0.17401	-0.0772704	-0.193673	-0.966437	-0.887127	-0.617761	0.166238	-0.302997	0.654284	0.372299	-0.0394657	-0.417429	-2.12804	-1.896	-1.43935	0.229065	-0.747271	0.52211	0.714496	0.969001	0.681845	0.0490237	0.0759419	0.169094	0.821685	0.465609	0.992447	0.968962	0.99428	0.879472	0.222876	0.285533	0.319737	0.902366	0.669114	1.91546	0.122122
YLR432W	IMD3	IMD3_k519Ac	IMD2_k519Ac, IMD4_k519Ac	1.49098	1.01702	0.858903	0.567132	0.666327	0.447315	1.41425	0.974622	0.577286	2.80943	1.90265	1.7023	1.03404	1.102	0.758516	2.46763	1.70851	0.956812	0.0124818	0.0750139	0.107806	0.316308	0.286566	0.459036	0.0251067	0.106627	0.352724	0.665151	0.705248	0.777457	0.655015	0.558348	0.704267	0.0888994	0.264915	0.56678	1.40815	0.262723
YLR432W	IMD3	IMD3_k261Ac		0.257233	0.287293	-0.814094	-0.359358	0.42814	-0.296855	-0.13108	-0.664854	-0.48157	0.498431	0.526273	-1.34844	-0.659034	0.633788	-0.598547	-0.385592	-1.2827	-0.969284	0.624879	0.605829	0.196066	0.519132	0.535066	0.557752	0.704815	0.217648	0.346653	0.992447	0.96265	0.820281	0.78653	0.746356	0.768136	0.816831	0.406846	0.560505	1.10804	0.409683
YLR432W	IMD3	IMD3_k426Ac	IMD2_k426Ac	-0.0822816	-0.63322	-0.220172	-0.573298	0.265136	-0.872407	0.355139	-0.533783	0.0532852	-0.0966422	-1.00678	-0.26106	-0.939246	0.309672	-1.46676	0.434651	-0.946792	-0.0139072	0.924196	0.328844	0.797336	0.361398	0.760758	0.161585	0.66955	0.357654	0.989074	0.998384	0.907092	0.971444	0.681613	0.87896	0.425788	0.791239	0.55944	0.997242	0.825905	0.602194
YLR438W	CAR2	CAR2_k260Ac		-1.03103	-0.728587	-0.801526	-0.361606	0.0252112	-0.317297	-0.700858	-0.3978	0.24451	-2.24588	-1.60471	-1.65533	-0.827702	-0.105869	-0.792699	-1.74986	-1.00669	0.406494	0.0389992	0.127873	0.117097	0.419866	0.916987	0.439409	0.0990569	0.328884	0.689699	0.815525	0.835334	0.78928	0.722753	0.948457	0.691505	0.225171	0.532359	0.832727	1.49835	0.229256
YLR441C	RPS1A	RPS1A_k94Ac	RPS1B_k94Ac	0.595289	0.931841	0.885094	0.655191	0.523939	0.600984	1.946	0.494001	0.945255	1.15108	1.75147	1.75791	1.20231	0.840985	1.04798	3.46864	0.819454	1.64652	0.266407	0.0987708	0.0976382	0.246525	0.412598	0.310033	0.00311748	0.424419	0.118915	0.942458	0.769785	0.753626	0.594546	0.66349	0.581757	0.0237003	0.615859	0.289881	1.64807	0.182739
YLR441C	RPS1A	RPS1A_k55Ac	RPS1B_k55Ac	0.438435	0.280184	-0.29158	0.676567	1.13087	0.443947	1.07286	0.48213	0.627463	1.19034	0.744105	-0.603545	1.72187	2.73399	1.04695	2.55217	1.10526	1.46128	0.244587	0.463435	0.551336	0.0968806	0.0110688	0.304687	0.0168749	0.279095	0.15583	0.942458	0.942872	0.921881	0.399734	0.0990021	0.575797	0.0688787	0.480678	0.341786	2.10111	0.0670349
YLR441C	RPS1A	RPS1A_k85Ac		-0.0236402	0.0880657	-0.191848	0.214586	0.410828	0.267882	0.739489	0.406652	0.590698	-0.00443174	0.304758	-0.425523	0.649847	1.07474	0.728399	2.08028	1.11992	1.68102	0.996518	0.764431	0.676054	0.524899	0.298239	0.476768	0.0537227	0.279078	0.111933	0.998458	0.970363	0.94377	0.790294	0.56916	0.714424	0.15073	0.480678	0.278919	1.24278	0.336439
YLR441C	RPS1A	RPS1A_k195Ac	RPS1B_k195Ac	0.150327	-0.124086	0.111767	0.0796258	0.354544	0.0114676	0.846909	0.350184	0.521491	0.485107	-0.326891	0.477214	0.195232	0.79209	-0.0767219	2.14139	0.831522	1.29185	0.634095	0.747936	0.639584	0.847639	0.439753	0.939784	0.0477792	0.417767	0.214534	0.992447	0.968962	0.936169	0.953619	0.687398	0.978212	0.139918	0.611701	0.407754	1.06903	0.433216
YLR441C	RPS1A	RPS1A_k248Ac		-0.233864	-0.169051	0.22885	-0.197868	-0.437754	-0.150795	-0.172722	-0.471459	-0.0791668	-0.307808	-0.234551	0.417234	-0.302606	-0.742573	-0.275718	-0.375057	-0.764853	-0.205224	0.762151	0.817496	0.681984	0.766041	0.468372	0.786251	0.712483	0.455357	0.839953	0.998384	0.976347	0.94377	0.923034	0.710516	0.908351	0.821116	0.64002	0.925528	0.22924	0.984937
YLR441C	RPS1A	RPS1A_k62Ac		0.278292	0.623807	-0.0558785	0.601658	0.336395	-0.286721	0.458725	0.481959	0.463096	0.421223	0.885232	0.00297034	0.829003	0.369494	-0.456183	0.523618	0.599284	0.562267	0.679128	0.388982	0.997666	0.41915	0.716545	0.654314	0.607634	0.557272	0.581631	0.992447	0.91856	0.999023	0.722753	0.862312	0.834463	0.744629	0.714414	0.765633	0.343547	0.946133
YLR441C	RPS1A	RPS1A_k202Ac	RPS1B_k202Ac	0.211212	-0.0941128	-0.0734687	-0.262005	-0.448496	-0.337878	0.0901579	0.365341	0.353318	0.453444	-0.16765	-0.030049	-0.528649	-1.01244	-0.731542	0.00976843	0.603983	0.565971	0.656244	0.868934	0.976395	0.604216	0.326212	0.474898	0.992325	0.554219	0.579169	0.992447	0.993548	0.996694	0.840457	0.59552	0.713073	0.996384	0.712665	0.764441	0.597646	0.781402
YLR441C	RPS1A	RPS1A_k45Ac	RPS1B_k45Ac	-0.251641	-0.0532838	-0.333374	-0.131147	-0.289604	-0.339586	-0.690778	-0.87425	-1.07924	-0.680048	-0.134846	-0.816363	-0.418949	-1.07425	-1.12162	-2.3002	-2.75295	-3.38301	0.502439	0.893764	0.421653	0.678668	0.292504	0.272198	0.0296483	0.0105858	0.00226444	0.992447	0.995355	0.903891	0.878078	0.56395	0.544028	0.100599	0.0672104	0.024892	2.65892	0.0245308
YLR441C	RPS1A	RPS1A_k166Ac		-0.427372	-0.212083	-0.414086	-0.222419	-0.676227	-0.430278	0.217662	-0.101865	0.317344	-0.989386	-0.498899	-0.869629	-0.56803	-1.82916	-1.14547	0.323669	-0.381569	0.623778	0.337022	0.624556	0.397205	0.577803	0.0858424	0.268653	0.75033	0.707739	0.541458	0.949447	0.966357	0.892171	0.825456	0.302502	0.542835	0.847573	0.830016	0.735085	1.05738	0.440452
YLR441C	RPS1A	RPS1A_k50Ac	RPS1B_k50Ac	-0.36582	-0.413839	-0.715416	-0.56465	-0.416984	-0.633462	-0.959581	-1.52458	-1.09495	-1.24271	-1.46866	-2.37789	-2.07914	-1.77143	-2.43144	-3.77873	-5.71109	-4.18444	0.224982	0.153831	0.024988	0.0475305	0.0881229	0.0221772	0.000822404	5.06e-06	0.00028495	0.942458	0.837666	0.542429	0.316798	0.306728	0.147359	0.0106263	0.000677828	0.00750233	5.42342	0.000319334
YLR441C	RPS1A	RPS1A_k109Ac	RPS1B_k109Ac	-0.118911	-0.477516	-0.167997	-0.715115	-0.605481	-0.653926	-0.478762	-0.361422	-0.567599	-0.179365	-0.871579	-0.204107	-1.3458	-1.25851	-1.2853	-1.04632	-0.771529	-1.1681	0.859875	0.396171	0.840812	0.196901	0.226044	0.216758	0.310776	0.451501	0.259669	0.998384	0.91856	0.980765	0.557938	0.488931	0.492723	0.478405	0.638868	0.459594	0.516516	0.842098
YLR441C	RPS1A	RPS1A_k174Ac		0.0963758	0.0919019	0.430934	-0.514809	-1.24713	-0.997121	-1.26834	-0.540542	-1.33201	0.162776	0.13681	0.670926	-0.720395	-1.81119	-1.42147	-1.85726	-0.816364	-1.91279	0.872708	0.892867	0.511721	0.481548	0.0886931	0.174146	0.0815482	0.426134	0.07362	0.998384	0.995355	0.914432	0.76146	0.306728	0.439242	0.200992	0.615992	0.214737	1.85801	0.133109
YLR448W	RPL6B	RPL6B_k143Ac	RPL6A_k143Ac	-1.47959	-1.21975	-1.32059	-1.37191	-0.7224	-0.0176928	-1.20316	-0.587494	-0.921474	-2.61388	-2.17374	-2.26458	-2.4789	-1.4262	-0.101255	-2.31066	-1.15125	-1.76382	0.018665	0.0448829	0.0375957	0.0245435	0.172797	0.920591	0.0343344	0.266336	0.0966095	0.687338	0.651542	0.608554	0.234757	0.421406	0.97147	0.110666	0.464827	0.255028	1.80731	0.143659
YLR448W	RPL6B	RPL6B_k8Ac		-0.478367	-0.470892	-0.524702	-0.533597	-0.265497	-0.303062	-0.691425	-0.868457	-0.440051	-1.19642	-1.21471	-1.22418	-1.42633	-0.887268	-0.896611	-2.03692	-2.42062	-1.3167	0.24875	0.241886	0.23839	0.172761	0.387918	0.383057	0.0583406	0.027591	0.206264	0.942458	0.863849	0.820287	0.524803	0.643471	0.651803	0.160525	0.116154	0.400004	0.854987	0.580197
YLR448W	RPL6B	RPL6B_k170Ac		-0.438261	-0.323733	-0.247679	-0.255761	-0.687479	-0.351277	-0.568178	-0.154619	0.23243	-0.833147	-0.632719	-0.379872	-0.532584	-1.52253	-0.781124	-1.30837	-0.418552	0.341469	0.416877	0.535747	0.708974	0.601551	0.147156	0.445995	0.209008	0.68104	0.737139	0.977801	0.962634	0.946277	0.840457	0.39321	0.695922	0.364774	0.810317	0.862614	0.616203	0.766977
YLR449W	FPR4	FPR4_k47Ac		0.0307284	0.336982	0.165756	0.805959	0.89663	0.180598	0.312019	0.660708	0.360794	0.125953	0.819753	0.532001	1.89207	1.95884	0.337234	0.539459	1.44163	0.710598	0.901319	0.424254	0.601945	0.0764936	0.0675756	0.74027	0.596907	0.16846	0.487438	0.998384	0.937622	0.93565	0.368219	0.264124	0.884362	0.7353	0.346083	0.687736	0.97578	0.493691
YML008C	ERG6	ERG6_k56Ac		0.393414	1.04009	0.977946	0.123432	-0.229675	-0.117488	0.467006	1.19507	0.0590731	0.679942	1.71414	1.69461	0.185269	-0.494735	-0.255593	0.624681	1.86597	-0.00466437	0.506142	0.105567	0.109282	0.855317	0.62743	0.801482	0.540879	0.0802572	0.996335	0.992447	0.791264	0.777457	0.953619	0.815749	0.91941	0.687416	0.224506	0.997242	1.52828	0.219102
YML021C	UNG1	UNG1_k72Ac		-0.62047	-0.195057	-0.534824	0.324539	0.271501	0.282217	-0.504468	-0.0230103	0.325441	-0.972408	-0.304389	-0.775078	0.510999	0.323045	0.395736	-0.958385	-0.125792	0.428344	0.345144	0.764706	0.44946	0.616245	0.750793	0.697462	0.351954	0.901445	0.674041	0.949447	0.970363	0.904922	0.846063	0.878357	0.862605	0.519467	0.94373	0.824712	0.680098	0.71655
YML024W	RPS17A	RPS17A_k116Ac		-0.463286	-0.277656	-0.284738	-0.052795	-0.0453705	-0.108338	0.23002	0.0839184	-0.148431	-1.12975	-0.691261	-0.58081	-0.161298	-0.30261	-0.376803	0.371148	0.0756735	-0.53884	0.275032	0.499188	0.569361	0.873853	0.766038	0.71121	0.715336	0.940605	0.597325	0.942458	0.955511	0.925223	0.95844	0.87896	0.870833	0.822553	0.964976	0.775914	0.371776	0.932466
YML024W	RPS17A	RPS17A_k44Ac		-0.602696	-0.236583	-0.389842	0.378258	-0.213854	-0.155704	-0.204337	-0.246195	0.504688	-1.3371	-0.527019	-0.76442	0.847901	-0.660241	-0.447961	-0.666798	-0.692382	1.01993	0.192685	0.602615	0.451447	0.404173	0.514862	0.657864	0.510731	0.494789	0.317088	0.942458	0.96265	0.904922	0.713731	0.732681	0.836455	0.664679	0.667918	0.526573	1.09503	0.399553
YML024W	RPS17A	RPS17A_k14Ac		0.635447	0.279447	0.0626404	0.269749	0.432907	-0.263548	0.888612	-0.399445	0.227457	1.70451	0.744434	0.312651	0.672726	0.933362	-0.783477	2.08234	-1.17614	0.429001	0.100119	0.463239	0.757021	0.507012	0.359156	0.440373	0.0472145	0.250114	0.67143	0.873442	0.942872	0.955157	0.776329	0.620615	0.691545	0.138653	0.443343	0.822809	1.99518	0.0813332
YML024W	RPS17A	RPS17A_k32Ac		-0.237887	0.0279025	-0.329714	-0.218339	-0.544141	-0.298954	-0.327538	-0.327343	0.125828	-0.469752	0.0777689	-0.591909	-0.497794	-1.34387	-0.735679	-0.898955	-0.83154	0.139207	0.644793	0.938964	0.562082	0.625319	0.19751	0.472444	0.381844	0.417757	0.891002	0.992447	0.99711	0.924498	0.852076	0.44897	0.711649	0.549177	0.611701	0.953813	0.452487	0.885706
YML024W	RPS17A	RPS17A_k49Ac		0.34235	0.117617	0.189167	0.263217	-0.536351	-0.801854	0.0372293	-0.754886	-0.575198	0.974917	0.335354	0.66091	0.676628	-1.62875	-2.24777	-0.128081	-2.16394	-1.70364	0.343935	0.741661	0.517959	0.508189	0.122654	0.0388551	0.899661	0.045743	0.107551	0.949447	0.968962	0.914432	0.777323	0.360811	0.196679	0.946572	0.157429	0.271911	3.22997	0.0193757
YML024W	RPS17A	RPS17A_k63Ac		0.259652	0.0694602	-0.143682	-0.171567	-0.787208	-0.825329	-0.558299	-0.794414	-1.04263	0.803601	0.220237	-0.244258	-0.518083	-2.45151	-2.46324	-1.83421	-2.41963	-3.14872	0.433261	0.828438	0.810098	0.611403	0.025934	0.0253294	0.0850574	0.0276457	0.0061369	0.989448	0.98094	0.978669	0.842576	0.155288	0.156765	0.206408	0.116154	0.050154	3.93309	0.00812962
YML024W	RPS17A	RPS17A_k59Ac		-0.846757	-0.950385	-0.870214	-0.939948	-0.829601	-1.04273	-0.851711	-0.699391	-0.456577	-1.94837	-2.22739	-1.91932	-2.2452	-2.13235	-2.55564	-2.21381	-1.7812	-1.22525	0.0689088	0.0404348	0.0727344	0.0390515	0.0486185	0.021015	0.0415205	0.0936352	0.237996	0.873442	0.651542	0.709804	0.302752	0.222867	0.14265	0.126625	0.244943	0.434409	1.07429	0.429982
YML028W	TSA1	TSA1_k13Ac		0.209963	0.510244	0.558849	0.434568	-0.0921259	0.414041	0.581944	1.12283	0.782618	0.42828	0.955463	1.1377	0.782743	-0.30412	0.692158	0.916315	1.97063	1.32923	0.674087	0.353385	0.271794	0.44507	0.764908	0.49864	0.372941	0.0661012	0.202189	0.992447	0.91856	0.820287	0.740354	0.87896	0.735231	0.541758	0.199523	0.396402	0.846787	0.586359
YML048W	GSF2	GSF2_k367Ac		0.878921	0.441519	0.197306	0.57757	0.237385	0.561867	0.794014	0.469114	0.174931	2.07951	1.03683	0.58913	1.30931	0.379875	1.2071	1.6358	0.957036	0.260771	0.0538015	0.315044	0.563899	0.208697	0.708972	0.244722	0.121158	0.352614	0.797555	0.843081	0.887411	0.924498	0.567439	0.860228	0.521672	0.258412	0.555023	0.898851	0.840337	0.59123
YML056C	IMD4	IMD4_k520Ac	IMD2_k520Ac, IMD3_k520Ac	0.967183	0.455755	0.411488	0.658436	0.782334	0.705621	1.10842	0.716264	0.998105	2.47675	1.16037	1.17522	1.62274	1.77621	1.66929	2.56151	1.65685	2.34346	0.0246498	0.262713	0.25689	0.123941	0.0944816	0.114266	0.0207657	0.116787	0.0321766	0.763184	0.884419	0.820287	0.43676	0.316622	0.358115	0.079243	0.281697	0.130747	1.15548	0.382478
YML063W	RPS1B	RPS1B_k94Ac		-0.0793763	0.517037	0.456312	0.424859	0.597003	0.614354	1.25744	0.421845	1.009	-0.11808	1.08476	1.06301	0.857097	1.08353	1.18967	2.423	0.759506	1.95747	0.907456	0.293907	0.303368	0.403893	0.294438	0.25132	0.0274595	0.45846	0.0677484	0.998384	0.887411	0.843067	0.713731	0.565458	0.531405	0.0951713	0.642542	0.207416	1.18115	0.368407
YML063W	RPS1B	RPS1B_k195Ac	RPS1A_k195Ac	0.260001	0.171493	0.401359	0.526947	0.414473	0.387493	1.30664	1.09314	1.41271	0.875818	0.55634	1.42539	1.60355	1.06033	1.08212	3.79036	3.2233	4.1915	0.39393	0.585582	0.173027	0.128128	0.304549	0.295044	0.00157412	0.00524293	0.000673791	0.971438	0.96265	0.811013	0.446177	0.576608	0.566622	0.0148633	0.0436319	0.012253	4.13003	0.00646233
YML063W	RPS1B	RPS1B_k85Ac		0.503959	0.194451	0.117982	0.24683	0.423931	0.213947	0.559244	-0.192091	-0.221575	1.32666	0.509904	0.443676	0.596655	0.885354	0.441676	1.19533	-0.621391	-0.714753	0.20302	0.616995	0.663145	0.558984	0.388918	0.664562	0.249163	0.542988	0.484935	0.942458	0.962731	0.942481	0.8094	0.643784	0.84218	0.412378	0.704689	0.685517	0.939273	0.518924
YML063W	RPS1B	RPS1B_k45Ac		-0.324383	-0.276057	-0.377922	-0.314116	-0.0752606	-0.183061	-1.01085	-1.3382	-1.15156	-0.482584	-0.428474	-0.510995	-0.517967	-0.236431	-0.354301	-1.75053	-2.22427	-1.93822	0.635847	0.673949	0.616248	0.611482	0.816062	0.727683	0.0989379	0.0406818	0.0702243	0.992447	0.968962	0.93565	0.842576	0.904484	0.879716	0.225171	0.145619	0.210617	1.28134	0.31772
YML063W	RPS1B	RPS1B_k55Ac		0.340372	0.437918	0.00945604	0.0435502	0.229677	-0.430564	0.519991	0.272096	-0.077595	0.956039	1.17512	0.177842	0.0879971	0.4137	-1.23737	1.14651	0.574017	-0.367842	0.353102	0.256928	0.861052	0.930958	0.684519	0.233585	0.268236	0.57384	0.717753	0.949447	0.884419	0.980765	0.974681	0.84945	0.510191	0.432288	0.728051	0.853937	1.10215	0.413169
YML063W	RPS1B	RPS1B_k109Ac		0.331565	0.190568	0.159071	-0.101834	-0.244132	-0.478177	-0.59183	-0.28657	-1.16267	0.711579	0.398949	0.436566	-0.225268	-0.637337	-1.03966	-1.36149	-0.685706	-2.46287	0.486846	0.69514	0.668189	0.824588	0.53281	0.313768	0.191996	0.502594	0.0253481	0.992447	0.968962	0.942761	0.942739	0.74462	0.585038	0.346453	0.674245	0.114142	1.87033	0.13067
YML063W	RPS1B	RPS1B_k248Ac		0.203176	0.102625	0.280095	-0.554297	-0.387622	-0.564856	-0.795041	-0.546875	-0.607718	0.591423	0.289706	0.887027	-1.48096	-1.20788	-1.58366	-2.30923	-1.57746	-1.75689	0.559306	0.774322	0.383135	0.150545	0.237883	0.125268	0.0290686	0.126689	0.0906193	0.992447	0.970363	0.884946	0.496256	0.502729	0.375805	0.0993458	0.294343	0.244026	2.58877	0.027789
YML063W	RPS1B	RPS1B_k62Ac		0.282897	-0.138288	-0.257619	-0.269881	-0.478899	-0.626263	-0.761852	-0.442441	-0.608058	0.394801	-0.168831	-0.258274	-0.362341	-0.713754	-0.860423	-1.09584	-0.642794	-0.866838	0.698139	0.868019	0.799448	0.72178	0.485536	0.402111	0.289172	0.529351	0.398688	0.992447	0.993548	0.972409	0.901766	0.715485	0.670575	0.455352	0.694332	0.613014	0.423374	0.903774
[truncated: 429 more rows]
